# Supplementary material for: Role of Histone Deacetylases in Gene Regulation at Nuclear Lamina
Source: PLoS One. 2012 Nov 30;7(11):e49692. doi: 10.1371/journal.pone.0049692 (PMC3511463; doi:10.1371/journal.pone.0049692)
Supplement: Table S4 — FISH data analysis: ranked by the distance between FISH signal and lamina (D). (XLSX) [file pone.0049692.s013.xlsx]

## Sheet: Sheet1
Summary of the results
	dsLacZ			dsHDAC1			dsHDAC3			dsHDAC(1+3)			dsLamDmo
distance from lamina D(n) (um)	number of signals with distance between D(n) and D(n-1)	proportion of signals with distance between D(n) and D(n-1)	Cumulative proportion of signals, D equal or less than D(n)	number of signals with distance between D(n) and D(n-1)	proportion of signals with distance between D(n) and D(n-1)	Cumulative proportion of signals, D equal or less than D(n)	number of signals with distance between D(n) and D(n-1)	proportion of signals with distance between D(n) and D(n-1)	Cumulative proportion of signals, D equal or less than D(n)	number of signals with distance between D(n) and D(n-1)	proportion of signals with distance between D(n) and D(n-1)	Cumulative proportion of signals, D equal or less than D(n)	number of signals with distance between D(n) and D(n-1)	proportion of signals with distance between D(n) and D(n-1)	Cumulative proportion of signals, D equal or less than D(n)
All data combined
0.1	51	0.199219	0.199219	32	0.161	0.161	35	0.174	0.174	26	0.125	0.125	9	0.101124	0.101124
0.2	33	0.128906	0.328125	37	0.186	0.347	30	0.149	0.323	25	0.12	0.245	5	0.0561798	0.157303
0.3	31	0.121094	0.449219	34	0.171	0.518	15	0.075	0.398	29	0.139	0.385	11	0.123596	0.280899
0.4	34	0.132812	0.582031	21	0.106	0.623	20	0.1	0.498	20	0.0961538	0.481	10	0.11236	0.393258
0.5	20	0.078125	0.660156	14	0.07	0.693	14	0.07	0.567	18	0.087	0.567	2	0.0224719	0.41573
0.6	19	0.0742188	0.734375	13	0.065	0.759	13	0.065	0.632	18	0.087	0.654	8	0.0898876	0.505618
0.7	13	0.0507812	0.785156	11	0.055	0.814	12	0.06	0.692	15	0.072	0.726	10	0.11236	0.617978
0.8	9	0.0351562	0.820312	10	0.05	0.864	17	0.085	0.776	15	0.072	0.798	5	0.0561798	0.674157
0.9	15	0.0585938	0.878906	7	0.035	0.899	10	0.05	0.826	8	0.038	0.837	7	0.0786517	0.752809
1	7	0.0273438	0.90625	8	0.04	0.94	7	0.035	0.861	7	0.034	0.87	4	0.0449438	0.797753
>1.0	24	0.09375	1	12	0.06	1	28	0.139	1	27	0.13	1	18	0.202247	1
total	256			199			201			208			89
Experiment 1
0.1	25	0.235849	0.235849							16	0.148148	0.148148	7	0.14	0.14
0.2	7	0.0660377	0.301887							13	0.12037	0.268519	4	0.08	0.22
0.3	14	0.132075	0.433962							11	0.101852	0.37037	4	0.08	0.3
0.4	16	0.150943	0.584906							7	0.0648148	0.435185	6	0.12	0.42
0.5	9	0.0849057	0.669811							8	0.0740741	0.509259	1	0.02	0.44
0.6	10	0.0943396	0.764151							11	0.101852	0.611111	4	0.08	0.52
0.7	3	0.0283019	0.792453							7	0.0648148	0.675926	6	0.12	0.64
0.8	4	0.0377358	0.830189							8	0.0740741	0.75	3	0.06	0.7
0.9	7	0.0660377	0.896226							3	0.0277778	0.777778	3	0.06	0.76
1	4	0.0377358	0.933962							5	0.0462963	0.824074	0	0	0.76
>1.0	7	0.0660377	1							19	0.175926	1	12	0.24	1
total	106									108			50
Experiment 2
0.1	11	0.22	0.22	9	0.183673	0.183673	7	0.137255	0.137255
0.2	8	0.16	0.38	7	0.142857	0.326531	8	0.156863	0.294118
0.3	6	0.12	0.5	10	0.204082	0.530612	3	0.0588235	0.352941
0.4	1	0.02	0.52	4	0.0816327	0.612245	5	0.0980392	0.45098
0.5	5	0.1	0.62	2	0.0408163	0.653061	5	0.0980392	0.54902
0.6	3	0.06	0.68	2	0.0408163	0.693878	3	0.0588235	0.607843
0.7	4	0.08	0.76	2	0.0408163	0.734694	1	0.0196078	0.627451
0.8	2	0.04	0.8	5	0.102041	0.836735	3	0.0588235	0.686275
0.9	4	0.08	0.88	1	0.0204082	0.857143	1	0.0196078	0.705882
1	1	0.02	0.9	5	0.102041	0.959184	2	0.0392157	0.745098
>1.0	5	0.1	1	2	0.0408163	1	13	0.254902	1
total	50			49			51
Experiment 3
0.1	15	0.15	0.15	23	0.153333	0.153333	28	0.186667	0.186667	10	0.1	0.1	2	0.0512821	0.0512821
0.2	18	0.18	0.33	30	0.2	0.353333	22	0.146667	0.333333	12	0.12	0.22	1	0.025641	0.0769231
0.3	11	0.11	0.44	24	0.16	0.513333	12	0.08	0.413333	18	0.18	0.4	7	0.179487	0.25641
0.4	17	0.17	0.61	17	0.113333	0.626667	15	0.1	0.513333	13	0.13	0.53	4	0.102564	0.358974
0.5	6	0.06	0.67	12	0.08	0.706667	9	0.06	0.573333	10	0.1	0.63	1	0.025641	0.384615
0.6	6	0.06	0.73	11	0.0733333	0.78	10	0.0666667	0.64	7	0.07	0.7	4	0.102564	0.487179
0.7	6	0.06	0.79	9	0.06	0.84	11	0.0733333	0.713333	8	0.08	0.78	4	0.102564	0.589744
0.8	3	0.03	0.82	5	0.0333333	0.873333	14	0.0933333	0.806667	7	0.07	0.85	2	0.0512821	0.641026
0.9	4	0.04	0.86	6	0.04	0.913333	9	0.06	0.866667	5	0.05	0.9	4	0.102564	0.74359
1	2	0.02	0.88	3	0.02	0.933333	5	0.0333333	0.9	2	0.02	0.92	4	0.102564	0.846154
>1.0	12	0.12	1	10	0.0666667	1	15	0.1	1	8	0.08	1	6	0.153846	1
total	100			150			150			100			39
Measurements on individual nuclei, ranked by D from lamina:
dsLacZ S2 cells_Lam(488)_k9(546)_(18-19.07.2011+07.09.2011+03-04.10.2011)
Experiment 1 (07/18-19/2011)						Experiment 2 (09/07/2011)						Experiment 3 (10/03-04/2011)
N	section	coordinates	V (mkm3)	D from lamina (mkm)		N	section	coordinates	V (mkm3)	D from lamina (mkm)		N	section	coordinates	V (mkm3)	D from lamina (mkm)
16	xz	84-139	48.938	0.011		125	xz	180-228	39.138	0.011		172	xz	101-172	102.196	0.023
43	xz	183-245	63.378	0.019		134	xz	1-45	55.934	0.025		219	xz	285-347	76.959	0.042
86	xz	46-103	71.006	0.027		107	xz	82-127	47.633	0.032		191	xz	139-197	35.586	0.043
51	xz	194-295	344.006	0.029		128	xz	214-277	76.307	0.036		249	xz	272-326	57.345	0.043
72	xz	174-241	95.285	0.03		138	xz	153-200	63.953	0.062		237	xz	273-329	41.429	0.046
31	xz	136-205	86.124	0.032		143	xz	264-323	80.462	0.072		175	xz	139-191	114.374	0.047
49	xz	193-254	52.9	0.035		129	xz	259-316	44.955	0.073		227	xz	77-126	71.14	0.047
26	xz	80-144	95.881	0.036		151	xz	64-147	110.204	0.074		157	xz	53-123	149.557	0.048
66	xz	279-349	58.838	0.037		131	xz	306-379	74.865	0.078		161	xz	110-183	173.565	0.052
5	xz	120-168	38.672	0.04		108	xz	94-154	48.958	0.095		244	xz	77-132	65.964	0.052
53	xz	195-251	62.245	0.041		115	xz	206-264	37.868	0.1		205	xz	169-241	80.962	0.055
18	xz	122-184	50.552	0.044		152	xz	95-165	54.691	0.108		220	xz	297-345	54.898	0.056
85	xz	234-296	93.72	0.046		154	xz	147-220	136.908	0.113		206	xz	230-287	77.471	0.066
97	xz	324-374	50.88	0.046		150	xz	1-65	67.272	0.124		214	xz	148-196	37.207	0.071
63	xz	254-313	66.499	0.056		130	xz	321-380	82.129	0.138		228	xz	48-112	81.81	0.096
69	xz	89-153	132.165	0.056		155	xz	225-283	65.604	0.162		255	xz	311-359	72.678	0.109
56	xz	282-338	68.984	0.058		111	xz	157-210	49.435	0.171		230	xz	112-178	112.999	0.112
47	xz	137-209	112.517	0.065		146	xz	296-345	43.132	0.189		240	xz	39-101	98.082	0.126
89	xz	12-71	48.013	0.07		118	xz	293-362	83.938	0.19		248	xz	235-283	36.43	0.129
4	xz	95-156	106.109	0.076		119	xz	318-374	60.112	0.204		224	xz	37-88	64.091	0.134
80	xz	158-234	125.859	0.077		126	xz	228-294	86.025	0.228		165	xz	323-383	80.687	0.135
7	xz	158-215	75.049	0.081		140	xz	160-214	63.341	0.244		182	xz	76-128	49.714	0.139
19	xz	189-274	196.991	0.09		120	xz	342-361	14.576	0.262		183	xz	105-151	36.212	0.14
88	xz	29-85	71.503	0.091		136	xz	27-120	279.345	0.273		179	xz	28-111	96.878	0.147
73	xz	157-232	147.002	0.094		124	xz	100-168	104.096	0.295		185	xz	133-184	54.018	0.153
83	xz	164-253	300.311	0.104		156	xz	205-263	107.454	0.373		235	xz	205-267	45.619	0.159
33	xz	130-204	132.032	0.116		139	xz	163-216	63.176	0.41		195	xz	174-235	29.963	0.161
34	xz	164-229	114.038	0.148		132	xz	61-116	76.279	0.446		204	xz	177-223	26.883	0.162
102	xz	182-255	85.688	0.159		145	xz	247-303	188.343	0.454		232	xz	171-217	28.058	0.162
62	xz	158-218	85.818	0.165		142	xz	214-269	74.386	0.46		174	xz	166-215	67.328	0.169
42	xz	124-188	77.291	0.181		121	xz	356-402	105.392	0.477		209	xz	89-172	91.784	0.169
79	xz	146-224	184.857	0.199		112	xz	191-243	72.359	0.527		225	xz	20-76	78.188	0.175
54	xz	265-324	73.443	0.205		123	xz	86-144	59.105	0.547		238	xz	338-398	98.66	0.177
91	xz	74-104	129.933	0.211		141	xz	183-255	200.429	0.597		223	xz	35-83	73.539	0.205
71	xz	166-239	155.05	0.218		137	xz	160-202	34.617	0.605		253	xz	233-271	29.6	0.222
58	xz	71-123	56.81	0.235		122	xz	1-52	49.712	0.646		190	xz	122-171	80.586	0.225
70	xz	83-170	226.283	0.235		135	xz	349-412	94.899	0.647		167	xz	10-73	174.478	0.241
93	xz	161-220	83.184	0.237		127	xz	244-287	54.261	0.687		236	xz	276-340	68.933	0.243
24	xz	32-104	112.619	0.238		149	xz	364-414	95.282	0.73		256	xz	328-377	70.096	0.255
74	xz	201-265	102.071	0.246		114	xz	225-282	61.265	0.765		198	xz	39-79	20.431	0.261
9	xz	208-271	88.235	0.248		113	xz	201-268	119.02	0.823		250	xz	254-296	25.196	0.282
2	xz	39-90	59.922	0.254		153	xz	136-205	69.161	0.847		216	xz	181-238	95.297	0.286
57	xz	1-60	76.455	0.257		117	xz	244-340	197.975	0.851		210	xz	80-135	53.003	0.296
25	xz	61-141	130.659	0.266		148	xz	380-440	148.264	0.874		168	xz	76-120	47.197	0.3
81	xz	139-204	90.246	0.275		133	xz	191-233	67.287	0.972		200	xz	83-126	56.639	0.306
41	xz	103-177	127.142	0.282		109	xz	106-170	84.772	1.11		247	xz	141-199	84.793	0.322
38	xz	257-318	72.398	0.308		144	xz	247-303	188.343	1.206		171	xz	140-196	87.29	0.332
55	xz	278-339	83.44	0.312		110	xz	111-159	59.155	1.271		233	xz	170-244	138.204	0.333
21	xz	241-311	97.972	0.325		116	xz	244-340	197.975	1.461		158	xz	110-158	69.185	0.335
52	xz	220-271	49.946	0.328		147	xz	257-345	340.919	1.687		173	xz	150-206	65.2	0.338
6	xz	146-207	78.577	0.331								241	xz	19-60	44.425	0.346
104	xz	176-257	137.308	0.352								239	xz	365-429	105.928	0.352
44	xz	223-292	126.822	0.358								170	xz	81-136	107.343	0.356
13	xz	2-50	55.198	0.361								203	xz	128-174	59.204	0.364
82	xz	163-224	83.129	0.362								231	xz	131-196	105.32	0.364
45	xz	266-361	247.753	0.368								242	xz	56-102	87.247	0.366
8	xz	160-236	170.674	0.378								187	xz	7-79	127.242	0.37
17	xz	86-144	76.111	0.379								196	xz	243-298	70.34	0.371
3	xz	42-97	70.165	0.382								215	xz	199-243	25.76	0.373
11	xz	298-357	118.066	0.382								178	xz	11-71	62.686	0.381
101	xz	182-255	85.688	0.392								212	xz	177-244	95.861	0.383
20	xz	216-284	99.348	0.396								246	xz	136-215	168.34	0.413
95	xz	168-223	82.147	0.412								199	xz	37-76	31.064	0.435
15	xz	78-132	52.061	0.413								186	xz	121-164	39.692	0.438
1	xz	17-81	84.337	0.425								184	xz	97-140	52.484	0.447
36	xz	225-285	62.9	0.442								193	xz	173-236	91.301	0.481
65	xz	240-309	95.832	0.446								207	xz	5-61	58.545	0.493
46	xz	89-149	65.046	0.463								245	xz	100-148	68.919	0.513
28	xz	89-143	84.275	0.468								176	xz	172-211	36.486	0.522
92	xz	125-197	106.879	0.473								166	xz	393-440	140.913	0.535
12	xz	1-77	129.775	0.496								201	xz	108-171	91.073	0.553
30	xz	118-177	82.444	0.506								222	xz	1-52	53.213	0.561
29	xz	99-174	143.745	0.513								208	xz	70-124	78.037	0.585
75	xz	256-327	132.913	0.517								194	xz	170-240	150.748	0.604
40	xz	16-136	358.288	0.524								197	xz	6-51	53.991	0.61
48	xz	153-210	82.172	0.527								181	xz	74-127	60.99	0.625
50	xz	194-260	101.247	0.531								169	xz	104-151	73.873	0.626
94	xz	142-211	119.978	0.54								202	xz	107-123	61.903	0.677
64	xz	251-295	33.186	0.547								234	xz	221-265	51.654	0.677
22	xz	243-322	129.033	0.56								254	xz	308-359	40.448	0.708
59	xz	95-151	81.627	0.593								213	xz	139-201	74.001	0.71
98	xz	72-116	33.171	0.604								243	xz	45-109	88.805	0.753
103	xz	176-240	75.076	0.652								211	xz	137-202	69.093	0.809
77	xz	79-136	77.235	0.687								188	xz	61-126	105.371	0.814
37	xz	230-299	124.007	0.703								218	xz	243-299	155.668	0.824
84	xz	204-271	97.733	0.726								159	xz	105-160	103.526	0.882
39	xz	288-355	102.593	0.73								162	xz	185-254	180.527	0.923
76	xz	11-75	107.284	0.773								226	xz	52-102	63.62	0.942
23	xz	18-92	131.613	0.811								221	xz	365-425	100.28	1.027
90	xz	70-152	182.981	0.833								180	xz	47-93	58.845	1.029
32	xz	136-193	57.59	0.871								251	xz	265-341	105.52	1.107
60	xz	129-180	47.295	0.875								217	xz	221-272	43.144	1.117
105	xz	236-300	93.091	0.887								163	xz	219-294	131.427	1.132
14	xz	81-148	108.294	0.891								192	xz	138-188	52.881	1.138
100	xz	161-231	131.715	0.896								229	xz	85-139	98.483	1.208
99	xz	108-167	88.953	0.903								177	xz	7-52	65.146	1.221
67	xz	13-75	79.515	0.905								252	xz	261-325	97.486	1.307
106	xz	226-289	89.559	0.923								160	xz	111-187	156.815	1.38
78	xz	72-19	169.724	0.999								189	xz	91-143	68.54	1.43
10	xz	213-279	95.236	1.037								164	xz	334-388	109.665	1.507
68	xz	36-98	80.634	1.045
27	xz	89-143	84.275	1.054
87	xz	29-85	71.503	1.141
61	xz	150-207	77.956	1.27
96	xz	235-294	96.757	1.49
35	xz	185-257	99.302	1.535
dsHDAC1 S2 cells_Lam(488)_k9(546)_(08.09.2011+03-06.10.2011)
Experiment 2 (09/08/2011)						Experiment 3 (10/03-06/2011)
N	section	coordinates	V (mkm3)	D from lamina (mkm)		N	section	coordinates	V (mkm3)	D from lamina (mkm)
18	xz	115-158	26.998	0.018		108	xz	151-221	86.859	0.017
30	xz	221-292	90.547	0.034		52	xz	62-101	48.695	0.019
13	xz	216-278	56.94	0.048		141	xz	1-66	40.145	0.022
36	xz	282-358	78.191	0.054		115	xz	199-245	45.871	0.027
24	xz	158-219	65.878	0.06		99	xz	139-200	73.713	0.031
44	xz	273-347	163.976	0.06		118	xz	212-272	64.552	0.032
9	xz	364-431	88.544	0.064		69	xz	124-180	74.888	0.038
42	xz	215-274	91.117	0.068		155	xz	180-237	54.534	0.043
31	xz	249-302	61.19	0.091		182	xz	274-313	18.442	0.047
39	xz	46-119	90.404	0.144		102	xz	19-67	41.331	0.061
49	xz	286-357	50.33	0.144		170	xz	201-258	68.754	0.068
34	xz	124-187	77.037	0.147		164	xz	226-279	66.066	0.069
10	xz	38-89	38.992	0.15		85	xz	124-189	118.987	0.072
17	xz	297-358	88.735	0.164		95	xz	83-156	62.99	0.076
6	xz	265-345	107.113	0.185		88	xz	190-235	41.761	0.077
11	xz	106-178	98.772	0.188		166	xz	188-245	70.696	0.08
48	xz	254-306	41.213	0.214		87	xz	169-232	188.221	0.083
8	xz	187-220	29.052	0.234		122	xz	75-136	63.183	0.084
40	xz	155-215	77.11	0.237		173	xz	219-270	50.502	0.087
32	xz	315-369	78.034	0.238		139	xz	210-294	163.593	0.091
14	xz	383-440	94.082	0.25		68	xz	145-194	37.348	0.096
45	xz	296-363	73.84	0.256		53	xz	87-142	73.264	0.097
23	xz	59-110	81.835	0.261		145	xz	52-77	7.065	0.1
38	xz	86-127	11.911	0.264		103	xz	11-66	49.363	0.101
20	xz	182-257	151.301	0.271		66	xz	112-163	55.751	0.104
19	xz	148-204	31.845	0.289		158	xz	184-229	29.537	0.104
25	xz	189-389	38.7	0.315		135	xz	87-160	139.503	0.108
33	xz	333-394	73.019	0.316		113	xz	164-217	69.875	0.109
5	xz	119-195	117.251	0.332		77	xz	93-155	104.747	0.11
28	xz	226-284	82.514	0.39		120	xz	5-75	120.984	0.112
12	xz	148-198	36.14	0.404		159	xz	176-233	93.19	0.112
41	xz	222-276	106.03	0.441		89	xz	199-237	22.663	0.118
26	xz	217-258	27.537	0.556		171	xz	242-293	44.091	0.118
21	xz	240-293	65.346	0.572		129	xz	212-255	64.297	0.126
29	xz	1-66	84.636	0.601		57	xz	186-226	53.196	0.13
4	xz	100-173	245.101	0.607		75	xz	78-125	70.259	0.132
3	xz	138-189	55.171	0.722		195	xz	157-205	35.839	0.137
15	xz	30-114	231.634	0.723		65	xz	104-145	54.348	0.138
46	xz	342-419	151.711	0.783		157	xz	175-235	72.701	0.141
22	xz	266-340	133.445	0.784		70	xz	6-69	53.804	0.152
43	xz	247-317	76.977	0.793		105	xz	104-149	39.574	0.153
37	xz	1-77	135.266	0.835		92	xz	65-116	92.12	0.165
47	xz	141-196	66.301	0.921		58	xz	138-190	78.258	0.174
16	xz	161-212	46.827	0.922		175	xz	115-203	191.959	0.18
35	xz	260-324	52.3	0.933		147	xz	39-91	36.354	0.181
27	xz	186-255	89.194	0.952		59	xz	142-201	61.397	0.182
1	xz	142-230	180.262	0.984		111	xz	27-97	153.924	0.182
2	xz	309-351	46.078	1.01		168	xz	200-245	54.433	0.186
7	xz	360-435	161.17	1.536		114	xz	174-222	57.111	0.188
						188	xz	202-293	201.313	0.188
						74	xz	28-103	107.148	0.189
						192	xz	283-329	35.312	0.195
						61	xz	42-92	57.679	0.198
						191	xz	267-320	78.193	0.213
						144	xz	18-81	66.727	0.215
						51	xz	34-88	92.3	0.217
						80	xz	15-78	150.488	0.221
						117	xz	228-283	68.903	0.227
						93	xz	40-104	97.025	0.232
						110	xz	50-115	110.405	0.237
						90	xz	24-88	85.275	0.24
						148	xz	33-90	61.98	0.243
						106	xz	83-131	23.287	0.245
						71	xz	31-48	35.238	0.248
						81	xz	22-76	88.183	0.249
						199	xz	190-239	55.991	0.252
						94	xz	58-120	90.633	0.264
						112	xz	111-147	33.926	0.264
						151	xz	96-151	41.166	0.274
						121	xz	95-148	63.315	0.277
						78	xz	83-140	54.913	0.279
						186	xz	240-294	78.489	0.282
						72	xz	4-69	60.578	0.287
						79	xz	104-162	60.752	0.289
						107	xz	103-149	38.842	0.292
						190	xz	286-341	94.575	0.294
						126	xz	169-227	81.845	0.297
						76	xz	89-140	60.102	0.312
						146	xz	2-79	116.159	0.314
						130	xz	25-87	81.068	0.321
						62	xz	58-98	45.751	0.331
						160	xz	218-267	61.865	0.339
						128	xz	174-240	63.419	0.342
						179	xz	229-285	64.817	0.346
						169	xz	192-244	53.769	0.347
						140	xz	4-50	19.729	0.356
						134	xz	32-77	46.313	0.368
						54	xz	86-143	98.475	0.371
						123	xz	87-149	63.333	0.378
						96	xz	89-148	70.514	0.388
						97	xz	124-186	64.267	0.389
						196	xz	132-191	80.395	0.391
						86	xz	103-172	104.187	0.395
						198	xz	173-224	60.259	0.398
						165	xz	195-245	65.808	0.422
						167	xz	179-230	50.901	0.432
						180	xz	230-279	50.704	0.435
						154	xz	79-145	71.784	0.447
						177	xz	170-247	91.745	0.45
						149	xz	55-112	48.348	0.451
						153	xz	73-139	77.819	0.458
						150	xz	61-116	35.858	0.466
						136	xz	84-143	54.959	0.472
						172	xz	202-269	104.448	0.474
						143	xz	21-86	77.002	0.49
						163	xz	206-270	104.53	0.494
						138	xz	167-231	97.686	0.513
						142	xz	2-61	95.299	0.52
						178	xz	191-251	88.589	0.52
						56	xz	118-187	225.733	0.529
						137	xz	112-166	87.768	0.535
						55	xz	140-204	110.378	0.544
						161	xz	218-261	41.882	0.553
						132	xz	41-90	45.487	0.566
						124	xz	107-163	111.084	0.569
						98	xz	126-206	135.505	0.579
						63	xz	65-118	113.405	0.584
						100	xz	16-83	79.252	0.606
						91	xz	30-90	76.061	0.608
						64	xz	85-143	93.302	0.617
						152	xz	109-168	63.173	0.623
						189	xz	268-311	35.693	0.624
						119	xz	245-307	78.835	0.631
						50	xz	58-112	79.092	0.658
						194	xz	331-387	70.024	0.661
						162	xz	204-267	82.566	0.685
						131	xz	28-81	59.287	0.706
						193	xz	308-359	69.949	0.728
						174	xz	202-270	82.611	0.746
						183	xz	269-347	79.628	0.777
						83	xz	55-115	74.456	0.784
						116	xz	208-267	110.441	0.806
						73	xz	39-94	68.119	0.852
						101	xz	21-97	58.42	0.855
						184	xz	298-350	84.412	0.856
						104	xz	101-180	237.692	0.86
						197	xz	140-209	71.968	0.889
						181	xz	243-302	79.194	0.958
						109	xz	174-262	107.862	0.99
						133	xz	22-75	53.6	0.994
						185	xz	199-257	148.933	1.001
						84	xz	90-139	98.373	1.045
						156	xz	167-218	48.099	1.048
						125	xz	108-183	195.469	1.064
						127	xz	168-224	67.421	1.152
						176	xz	160-204	26.658	1.197
						187	xz	233-289	71.748	1.347
						67	xz	142-194	116.483	1.402
						60	xz	10-79	113.075	1.738
						82	xz	36-122	205.391	1.998
dsHDAC3 S2 cells_Lam(488)_k9(546)_(02-06.09.2011+06-11.10.2011)
Experiment 2 (09/02-06/2011)						Experiment 3 (10/06-11/2011)
N	section	coordinates	V (mkm3)	D from lamina (mkm)		N	section	coordinates	V (mkm3)	D from lamina (mkm)
26	xz	198-258	129.58	0.015		153	xz	38-101	63.889	0.018
24	xz	182-245	137.091	0.017		76	xz	167-221	67.42	0.031
45	xz	220-278	79.513	0.019		75	xz	140-185	37.136	0.034
21	xz	195-247	74.561	0.06		113	xz	1-58	86.92	0.038
5	xz	10-73	96.605	0.073		192	xz	360-391	15.03	0.039
18	xz	132-190	111.801	0.079		90	xz	288-352	66.752	0.042
33	xz	148-219	234.621	0.087		199	xz	188-255	105.839	0.042
28	xz	267-317	92.653	0.11		88	xz	244-294	74.214	0.049
35	xz	318-364	54.603	0.12		70	xz	35-93	77.455	0.052
10	xz	112-171	92.286	0.128		138	xz	146-214	105.202	0.052
4	xz	161-232	198.863	0.138		79	xz	258-312	64.093	0.054
32	xz	280-342	105.764	0.159		130	xz	322-377	90.47	0.054
36	xz	248-321	135.3	0.173		157	xz	109-161	74.484	0.054
8	xz	208-266	102.918	0.18		137	xz	153-208	113.761	0.055
15	xz	12-97	205.54	0.188		96	xz	257-311	69.902	0.059
47	xz	275-337	97.845	0.209		114	xz	23-68	51.066	0.059
31	xz	274-324	109.964	0.21		142	xz	17-93	81.95	0.061
41	xz	226-283	101.948	0.222		148	xz	108-154	42.784	0.062
14	xz	252-313	136.147	0.315		159	xz	103-209	303.95	0.062
42	xz	251-296	34.742	0.338		109	xz	332-395	59.873	0.064
20	xz	184-242	93.92	0.341		172	xz	262-320	111.793	0.064
11	xz	197-276	249.459	0.357		106	xz	206-264	71.188	0.07
22	xz	211-279	136.338	0.363		182	xz	231-284	40.798	0.074
7	xz	183-243	101.909	0.427		164	xz	277-324	64.204	0.084
49	xz	235-293	98.228	0.443		193	xz	324-386	83.48	0.095
17	xz	39-101	132.031	0.47		64	xz	360-412	82.363	0.097
27	xz	202-246	62.253	0.49		89	xz	274-351	164.915	0.097
44	xz	329-395	147.65	0.498		183	xz	209-267	66.783	0.098
29	xz	53-123	153.319	0.546		119	xz	86-130	46.346	0.104
40	xz	196-247	114.695	0.559		198	xz	182-250	76.582	0.104
25	xz	210-261	68.035	0.561		174	xz	364-404	34.087	0.113
38	xz	106-150	49.518	0.681		165	xz	350-414	75.9	0.12
12	xz	205-262	97.345	0.708		179	xz	198-244	43.615	0.123
48	xz	130-197	155.07	0.745		82	xz	26-97	101.967	0.124
9	xz	124-175	52.931	0.76		190	xz	333-374	35.805	0.13
46	xz	250-309	83.736	0.844		92	xz	53-122	99.687	0.132
30	xz	148-232	260.928	0.918		200	xz	190-256	68.536	0.134
3	xz	209-270	114.415	0.963		147	xz	101-150	53.51	0.139
39	xz	147-235	248.895	1.009		156	xz	101-157	65.82	0.14
23	xz	268-328	108.405	1.03		167	xz	132-177	60.389	0.141
34	xz	294-349	92.311	1.101		180	xz	191-240	70.652	0.142
13	xz	288-347	137.603	1.109		170	xz	221-264	30.455	0.147
50	xz	270-338	142.924	1.205		133	xz	71-119	44.531	0.159
16	xz	116-206	212.182	1.213		93	xz	117-174	66.1	0.165
2	xz	163-254	249.566	1.313		151	xz	140-192	53.277	0.165
6	xz	191-242	95.474	1.342		80	xz	263-335	242.256	0.169
51	xz	257-335	224.267	1.357		163	xz	235-292	63.038	0.181
1	xz	150-211	130.759	1.417		61	xz	317-370	81.665	0.189
37	xz	84-152	180.127	1.482		136	xz	140-191	66.949	0.197
19	xz	182-261	213.027	1.576		140	xz	187-237	59.082	0.199
43	xz	310-366	75.069	1.732		189	xz	323-368	68.048	0.207
						135	xz	82-145	127.854	0.217
						145	xz	82-130	52.883	0.234
						188	xz	329-367	47.767	0.236
						98	xz	271-345	60.553	0.245
						177	xz	177-225	45.439	0.246
						127	xz	346-399	56.048	0.257
						54	xz	156-216	74.016	0.261
						155	xz	56-118	66.878	0.265
						187	xz	378-435	57.224	0.267
						152	xz	1-44	57.927	0.281
						74	xz	184-212	7.701	0.287
						201	xz	196-266	82.888	0.303
						125	xz	71-153	197.368	0.308
						120	xz	110-154	34.672	0.316
						94	xz	146-189	42.895	0.327
						162	xz	158-214	69.591	0.327
						132	xz	27-78	65.361	0.328
						139	xz	202-263	105.837	0.332
						101	xz	1-52	54.842	0.334
						129	xz	366-425	76.976	0.343
						66	xz	369-415	61.309	0.346
						62	xz	344-396	62.708	0.351
						116	xz	5-58	102.02	0.355
						110	xz	312-387	85.398	0.376
						86	xz	127-194	104.639	0.383
						160	xz	100-183	132.406	0.389
						60	xz	301-345	57.228	0.41
						171	xz	217-281	119.645	0.414
						123	xz	5-52	56.069	0.422
						169	xz	222-284	116.743	0.431
						102	xz	104-196	236.284	0.433
						108	xz	218-306	79.899	0.44
						91	xz	335-400	74.282	0.469
						154	xz	57-115	57.408	0.47
						178	xz	147-210	109.419	0.485
						103	xz	193-251	47.162	0.51
						73	xz	149-199	39.759	0.524
						194	xz	356-402	71.642	0.535
						111	xz	353-419	63.615	0.54
						191	xz	358-418	88.699	0.548
						126	xz	154-199	53.415	0.557
						118	xz	52-100	56.832	0.564
						122	xz	1-45	44.616	0.585
						107	xz	256-315	66.512	0.594
						95	xz	193-249	71.564	0.596
						185	xz	244-305	93.293	0.62
						121	xz	109-167	132.785	0.623
						105	xz	245-280	35.807	0.639
						166	xz	109-161	65.407	0.641
						173	xz	283-329	47.356	0.649
						175	xz	373-431	93.618	0.65
						168	xz	160-219	75.653	0.651
						68	xz	40-94	90.715	0.654
						104	xz	183-229	33.772	0.668
						81	xz	293-370	139.866	0.67
						63	xz	346-394	56.053	0.696
						83	xz	45-88	59.876	0.701
						181	xz	214-270	63.52	0.715
						85	xz	85-167	146.633	0.723
						144	xz	66-128	55.847	0.726
						71	xz	109-163	42.494	0.727
						112	xz	32-66	21.941	0.736
						124	xz	24-69	44.134	0.745
						150	xz	122-168	37.569	0.757
						55	xz	153-205	57.994	0.761
						115	xz	18-61	42.471	0.763
						161	xz	146-197	29.984	0.771
						141	xz	238-300	102.896	0.778
						65	xz	363-440	118.476	0.779
						186	xz	281-341	80.148	0.78
						176	xz	159-207	50.937	0.802
						57	xz	179-226	69.125	0.811
						117	xz	54-98	44.846	0.825
						158	xz	103-209	303.95	0.827
						72	xz	143-197	45.553	0.832
						146	xz	79-125	36.256	0.839
						84	xz	48-102	111.433	0.847
						99	xz	268-329	54.715	0.85
						196	xz	352-440	163.901	0.874
						53	xz	145-191	55.525	0.901
						149	xz	72-150	183.017	0.937
						77	xz	197-251	58.925	0.942
						184	xz	253-306	81.57	0.971
						143	xz	55-114	47.222	0.984
						56	xz	173-232	81.593	1.011
						134	xz	100-153	101.299	1.011
						197	xz	114-155	40.19	1.028
						100	xz	300-360	104.15	1.036
						52	xz	42-86	46.79	1.042
						195	xz	361-411	48.78	1.045
						131	xz	310-360	62.856	1.109
						67	xz	7-78	147.023	1.123
						128	xz	348-407	118.107	1.134
						97	xz	266-322	78.51	1.177
						87	xz	203-267	126.064	1.196
						69	xz	22-87	120.265	1.202
						58	xz	188-229	59.004	1.241
						59	xz	188-240	106.53	1.306
						78	xz	208-264	75.207	1.383
dsHDAC(1+3) S2 cells_Lam(488)_k9(546)_HDAC1(633)_(18-19.07.2011+25.10.2011)
Experiment 1 (07/18-19/2011)						Experiment 3 (10/25/2011)
N	section	coordinates	V (mkm3)	D from lamina (mkm)		N	section	coordinates	V (mkm3)	D from lamina (mkm)
34	xz	132-180	35.089	0.012		142	xz	28-82	43.171	0.014
3	xz	61-133	116.083	0.013		208	xz	109-164	95.189	0.014
46	xz	91-162	60.077	0.018		125	xz	12-73	84.104	0.015
68	xz	139-203	117.586	0.019		178	xz	255-308	44.143	0.036
29	xz	211-290	132.794	0.024		196	xz	162-218	84.708	0.043
47	xz	129-201	121.78	0.034		131	xz	71-112	24.914	0.054
102	xz	211-298	188.959	0.041		170	xz	32-98	80.061	0.057
103	xz	127-191	104.604	0.043		138	xz	160-188	8.97	0.073
21	xz	176-238	80.711	0.05		181	xz	285-336	41.217	0.083
55	xz	35-104	146.802	0.05		183	xz	281-335	55.061	0.092
44	xz	285-359	147.729	0.06		159	xz	45-88	33.011	0.114
12	xz	214-267	55.438	0.085		119	xz	142-205	92.648	0.133
61	xz	246-325	127.065	0.085		147	xz	104-164	79.16	0.142
62	xz	250-302	38.648	0.088		206	xz	88-149	74.882	0.143
74	xz	306-373	180.562	0.089		157	xz	23-60	34.489	0.154
32	xz	45-110	96.71	0.098		122	xz	202-261	93.498	0.161
52	xz	269-351	214.281	0.102		194	xz	121-175	56.114	0.169
100	xz	206-282	113.286	0.113		174	xz	64-131	86.383	0.181
64	xz	52-146	195.748	0.115		204	xz	76-137	105.259	0.183
14	xz	272-329	84.645	0.118		133	xz	106-167	56.814	0.194
72	xz	276-342	142.926	0.118		197	xz	172-228	113.48	0.197
87	xz	61-127	116.366	0.127		149	xz	127-163	76.804	0.198
106	xz	282-345	114.713	0.131		132	xz	74-124	68.237	0.205
1	xz	17-81	92.505	0.161		203	xz	54-128	153.945	0.206
36	xz	172-243	137.462	0.17		199	xz	6-57	58.504	0.21
75	xz	76-132	55.086	0.179		180	xz	241-307	172.075	0.223
27	xz	179-238	89.455	0.182		117	xz	126-169	36.809	0.231
107	xz	283-353	142.713	0.183		123	xz	298-345	33.875	0.234
81	xz	149-233	157.494	0.187		143	xz	29-82	55.431	0.252
66	xz	93-158	133.936	0.204		187	xz	14-118	135.234	0.262
95	xz	5-49	30.52	0.204		163	xz	89-130	35.679	0.269
96	xz	31-98	77.098	0.21		165	xz	77-145	67.807	0.269
90	xz	141-208	127.304	0.211		144	xz	85-145	72.899	0.27
26	xz	157-230	125.204	0.217		176	xz	128-183	50.454	0.282
77	xz	108-175	87.982	0.218		162	xz	46-105	100.935	0.283
30	xz	286-362	168.742	0.232		202	xz	39-90	48.434	0.284
50	xz	173-239	104.552	0.24		154	xz	5-59	40.56	0.286
43	xz	156-237	179.834	0.273		129	xz	82-138	49.309	0.287
20	xz	138-195	45.415	0.299		120	xz	141-200	47.037	0.297
97	xz	61-126	97.094	0.299		145	xz	107-169	74.428	0.297
5	xz	1-68	166.287	0.31		195	xz	139-189	72.761	0.311
15	xz	320-376	126.135	0.324		198	xz	217-280	46.546	0.314
40	xz	77-160	304.431	0.366		112	xz	1-137	112.764	0.322
89	xz	132-224	276.307	0.376		116	xz	97-152	60.622	0.334
13	xz	252-312	93.952	0.384		172	xz	75-128	56.714	0.347
6	xz	72-157	108.796	0.386		171	xz	51-103	97.559	0.348
24	xz	62-147	151.32	0.4		192	xz	88-144	83.66	0.355
92	xz	243-301	77.648	0.401		151	xz	186-239	89.527	0.358
4	xz	61-133	116.083	0.419		155	xz	15-51	25.448	0.367
98	xz	146-211	94.502	0.429		184	xz	14-77	88.872	0.369
42	xz	125-189	82.673	0.436		185	xz	1-51	157.145	0.372
45	xz	285-359	147.729	0.437		190	xz	60-110	41.188	0.379
7	xz	122-180	64.414	0.452		158	xz	8-63	86.6	0.397
35	xz	170-221	65.835	0.473		121	xz	177-234	94.819	0.405
38	xz	257-307	46.801	0.478		207	xz	130-182	44.469	0.407
79	xz	132-193	115.449	0.501		167	xz	122-173	30.582	0.41
25	xz	74-126	74.91	0.509		139	xz	1-52	55.354	0.414
69	xz	158-222	58.322	0.513		191	xz	95-145	90.945	0.425
9	xz	153-237	132.75	0.515		156	xz	10-61	51.58	0.431
8	xz	133-195	98.042	0.529		130	xz	71-112	24.914	0.468
16	xz	43-115	93.769	0.538		114	xz	83-150	162.4	0.469
39	xz	322-372	42.246	0.547		169	xz	1-59	83.157	0.482
54	xz	93-166	179.761	0.569		179	xz	225-290	241.92	0.497
59	xz	236-287	43.577	0.572		111	xz	42-85	47.099	0.51
63	xz	298-365	88.12	0.594		200	xz	1-34	23.498	0.52
94	xz	247-334	240.517	0.6		109	xz	1-46	65.977	0.533
57	xz	179-238	99.405	0.614		189	xz	68-151	75.09	0.537
41	xz	113-170	78.917	0.621		175	xz	124-176	83.656	0.539
76	xz	77-142	94.956	0.669		135	xz	142-177	25.059	0.586
58	xz	177-239	72.267	0.684		153	xz	248-285	20.398	0.598
65	xz	52-146	195.748	0.685		201	xz	5-53	41.093	0.606
71	xz	197-208	466.195	0.689		161	xz	38-85	30.831	0.619
84	xz	8-74	85.195	0.7		205	xz	47-130	118.272	0.619
31	xz	292-354	103.61	0.728		146	xz	123-180	60.326	0.622
2	xz	49-119	123.396	0.736		148	xz		17.637	0.645
105	xz	210-273	94.794	0.747		127	xz	26-92	107.828	0.653
53	xz	63-127	74.354	0.753		115	xz	92-157	95.871	0.673
82	xz	221-301	133.051	0.756		110	xz	37-67	13.098	0.677
108	xz	288-356	105.924	0.765		177	xz	200-258	70.689	0.73
104	xz	197-255	67.936	0.787		164	xz	58-123	76.658	0.74
56	xz	126-238	314.728	0.797		134	xz	124-170	34.998	0.751
49	xz	161-225	60.756	0.83		150	xz	183-228	63.729	0.77
91	xz	228-282	60.627	0.873		140	xz	17-74	74.095	0.776
28	xz	208-279	131.366	0.892		193	xz	88-144	83.66	0.786
23	xz	322-376	55.249	0.904		128	xz	60-127	115.762	0.795
93	xz	244-325	129.066	0.936		160	xz	58-115	25.015	0.808
99	xz	194-288	181.493	0.961		188	xz	29-88	61.884	0.813
60	xz	245-325	149.552	0.967		136	xz	128-190	114.037	0.823
11	xz	200-270	117.054	0.991		168	xz	130-184	55.581	0.861
19	xz	113-186	146.12	1.01		152	xz	234-295	93.58	0.893
51	xz	216-282	137.431	1.078		141	xz	8-77	74.291	0.938
80	xz	137-194	78.929	1.116		113	xz	90-155	105.402	0.941
22	xz	177-245	135.901	1.163		137	xz	154-228	144.228	1.008
101	xz	209-270	74.904	1.239		124	xz	11-58	54.726	1.028
37	xz	185-260	149.365	1.241		126	xz	48-92	26.513	1.096
33	xz	51-119	113.101	1.243		166	xz	87-159	72.9	1.168
86	xz	56-127	120.533	1.3		173	xz	70-130	72.668	1.409
73	xz	306-373	180.562	1.336		182	xz	298-342	72.848	1.423
17	xz	106-176	123.03	1.495		186	xz	30-82	92.654	1.509
70	xz	154-229	164.247	1.536		118	xz	127-207	196.701	1.821
88	xz	73-165	233.66	1.549
10	xz	182-266	202.375	1.587
48	xz	145-220	158.681	1.603
85	xz	8-74	85.195	1.609
67	xz	118-187	132.841	1.763
18	xz	106-176	123.03	1.81
83	xz	281-355	113.318	1.967
78	xz	114-213	292.668	2.054
dsLamin S2 cells_Lam(488)_k9(546)_LBR(633)_(18-19.07.2011)
Experiment 1 (07/18-19/2011)						Experiment 3
N	section	coordinates	V (mkm3)	D from lamina (mkm)		N	section	D from lamina (mkm)
13	xz	234-271	46.107	0.019		1	xz	0.1
10	xz	91-159	252.399	0.036		2	xz	0.1
41	xz	261-314	107.89	0.044		3	xz	0.2
28	xz	326-373	94.091	0.064		4	xz	0.3
18	xz	311-364	99.196	0.071		5	xz	0.3
15	xz	301-339	45.316	0.1		6	xz	0.3
44	xz	250-291	68.985	0.1		7	xz	0.3
23	xz	157-204	77.885	0.109		8	xz	0.3
36	xz	36-95	120.248	0.126		9	xz	0.3
50	xz	281-336	86.263	0.131		10	xz	0.3
34	xz	335-376	65.208	0.145		11	xz	0.4
32	xz	142-206	223.815	0.203		12	xz	0.4
1	xz	2-57	153.228	0.211		13	xz	0.4
5	xz	211-259	107.285	0.213		14	xz	0.4
22	xz	158-215	100.48	0.276		15	xz	0.5
25	xz	218-257	34.398	0.31		16	xz	0.6
40	xz	234-287	84.295	0.318		17	xz	0.6
27	xz	216-269	112.345	0.324		18	xz	0.6
11	xz	140-194	76.883	0.341		19	xz	0.6
26	xz	207-249	70.905	0.353		20	xz	0.7
37	xz	74-123	120.513	0.4		21	xz	0.7
16	xz	99-145	99.812	0.404		22	xz	0.7
39	xz	16-90	211.564	0.537		23	xz	0.7
29	xz	232-280	86.684	0.563		24	xz	0.8
33	xz	264-336	285.324	0.581		25	xz	0.8
35	xz	1-37	36.984	0.586		26	xz	0.9
20	xz	116-182	156.383	0.607		27	xz	0.9
46	xz	43-98	113.146	0.623		28	xz	0.9
12	xz	194-234	50.7	0.625		29	xz	0.9
48	xz	126-174	105.489	0.654		30	xz	1
3	xz	104-160	102.991	0.668		31	xz	1
14	xz	287-334	78.469	0.682		32	xz	1
2	xz	48-103	115.113	0.713		33	xz	1
49	xz	224-263	56.082	0.723		34	xz	1.1
42	xz	101-181	164.49	0.798		35	xz	1.2
45	xz	10-60	69.208	0.86		36	xz	1.2
4	xz	145-191	70.298	0.864		37	xz	1.2
47	xz	135-183	58.69	0.893		38	xz	1.2
6	xz	236-311	207.159	1.048		39	xz	1.2
43	xz	144-191	96.309	1.058
9	xz	58-142	357.825	1.119
8	xz	287-325	60.448	1.125
21	xz	127-175	101.294	1.128
7	xz	254-310	103.011	1.369
19	xz	237-303	165.114	1.458
17	xz	162-216	150.863	1.566
38	xz	1-52	134.543	1.579
31	xz	100-173	308.736	1.637
30	xz	294-370	379.206	1.805
24	xz	188-228	78.818	1.933
