# Supplementary material for: Role of Histone Deacetylases in Gene Regulation at Nuclear Lamina
Source: PLoS One. 2012 Nov 30;7(11):e49692. doi: 10.1371/journal.pone.0049692 (PMC3511463; doi:10.1371/journal.pone.0049692)
Supplement: Table S5 — FISH data analysis: ranked by the ratio of distance between FISH signal and lamina/nuclear sphere radius (D/R). (XLSX) [file pone.0049692.s014.xlsx]

## Sheet: FISH
Summary of the results:
	dsLacZ			dsHDAC1			dsHDAC3			dsHDAC(1+3)			dsLamDmo
interval (D/R) from lamina	signal number at the interval	signal ratio at the interval	accumulated ratio	signal number at the interval	signal ratio at the interval	accumulated ratio	signal number at the interval	signal ratio at the interval	accumulated ratio	signal number at the interval	signal ratio at the interval	accumulated ratio	signal number at the interval	signal ratio at the interval	accumulated ratio
All data combined
0.12642	128	0.5	0.5	101	0.507538	0.507538	89	0.442786	0.442786	85	0.408654	0.408654	31	0.348315	0.34
0.30664	92	0.359375	0.859375	77	0.386935	0.894472	63	0.313433	0.756219	78	0.375	0.783654	39	0.438202	0.74
1	36	0.140625	1	21	0.105528	1	49	0.243781	1	45	0.216346	1	19	0.213483	1
	256			199			201			208			89
Experiment 1
0.12642	56	0.528302	0.528302							44	0.407407	0.407407	17	0.34	0.34
0.30664	37	0.349057	0.877358							40	0.37037	0.777778	20	0.4	0.74
1	13	0.122642	1							24	0.222222	1	13	0.26	1
	106									108			50
Experiment 2
0.12642	24	0.48	0.48	26	0.530612	0.530612	22	0.431373	0.431373
0.30664	18	0.36	0.84	17	0.346939	0.877551	14	0.27451	0.705882
1	8	0.16	1	6	0.122449	1	15	0.294118	1
	50			49			51
Experiment 3
0.12642	48	0.48	0.48	75	0.5	0.5	67	0.446667	0.446667	40	0.4	0.4	14	0.358974	0.358974
0.30664	37	0.37	0.85	60	0.4	0.9	49	0.326667	0.773333	39	0.39	0.79	19	0.487179	0.846154
1	15	0.15	1	15	0.1	1	34	0.226667	1	21	0.21	1	6	0.153846	1
	100			150			150			100			39
Measurements on individual nuclei, ranked by D/R:
dsLacZ S2 cells_Lam(488)_k9(546)_(18-19.07.2011+07.09.2011+03-04.10.2011)
Experiment 1 (07/18-19/2011)								Experiment 2 (09/07/2011)								Experiment 3 (10/03-04/2011)
N	section	coordi-nates	D from lamina (mkm)	V (mkm3)	R (mkm)	D/R		N	section	coordi-nates	D from lamina (mkm)	V (mkm3)	R (mkm)	D/R		N	section	coordi-nates	D from lamina (mkm)	V (mkm3)	R (mkm)	D/R
16	xz	84-139	0.011	48.938	2.26909	0.00484775		125	xz	180-228	0.011	39.138	2.10622	0.00522264		172	xz	101-172	0.023	102.196	2.90033	0.00793012
51	xz	194-295	0.029	344.006	4.34669	0.00667174		134	xz	1-45	0.025	55.934	2.37244	0.0105377		157	xz	53-123	0.048	149.557	3.29285	0.014577
43	xz	183-245	0.019	63.378	2.47334	0.00768194		128	xz	214-277	0.036	76.307	2.63123	0.0136818		161	xz	110-183	0.052	173.565	3.46038	0.0150272
86	xz	46-103	0.027	71.006	2.56883	0.0105106		107	xz	82-127	0.032	47.633	2.24874	0.0142302		175	xz	139-191	0.047	114.374	3.01124	0.0156082
72	xz	174-241	0.03	95.285	2.83342	0.0105879		151	xz	64-147	0.074	110.204	2.97419	0.0248807		219	xz	285-347	0.042	76.959	2.6387	0.0159169
31	xz	136-205	0.032	86.124	2.73954	0.0116808		138	xz	153-200	0.062	63.953	2.48079	0.024992		249	xz	272-326	0.043	57.345	2.39222	0.0179749
26	xz	80-144	0.036	95.881	2.83932	0.0126791		143	xz	264-323	0.072	80.462	2.67814	0.0268843		227	xz	77-126	0.047	71.14	2.57044	0.0182848
49	xz	193-254	0.035	52.9	2.32875	0.0150296		131	xz	306-379	0.078	74.865	2.61455	0.0298331		205	xz	169-241	0.055	80.962	2.68368	0.0204943
66	xz	279-349	0.037	58.838	2.41281	0.0153348		129	xz	259-316	0.073	44.955	2.20578	0.0330948		244	xz	77-132	0.052	65.964	2.50653	0.0207458
85	xz	234-296	0.046	93.72	2.81783	0.0163246		154	xz	147-220	0.113	136.908	3.19727	0.0353426		191	xz	139-197	0.043	35.586	2.04047	0.0210736
53	xz	195-251	0.041	62.245	2.45851	0.0166768		108	xz	94-154	0.095	48.958	2.2694	0.0418613		237	xz	273-329	0.046	41.429	2.14654	0.0214299
69	xz	89-153	0.056	132.165	3.15992	0.017722		152	xz	95-165	0.108	54.691	2.35474	0.045865		220	xz	297-345	0.056	54.898	2.3577	0.0237519
5	xz	120-168	0.04	38.672	2.09782	0.0190674		115	xz	206-264	0.1	37.868	2.08318	0.0480034		206	xz	230-287	0.066	77.471	2.64454	0.0249571
18	xz	122-184	0.044	50.552	2.29377	0.0191824		150	xz	1-65	0.124	67.272	2.52299	0.0491481		214	xz	148-196	0.071	37.207	2.07099	0.0342831
97	xz	324-374	0.046	50.88	2.29872	0.0200111		130	xz	321-380	0.138	82.129	2.69651	0.0511772		228	xz	48-112	0.096	81.81	2.69302	0.0356478
47	xz	137-209	0.065	112.517	2.99486	0.0217039		155	xz	225-283	0.162	65.604	2.50196	0.0647493		230	xz	112-178	0.112	112.999	2.99913	0.0373442
63	xz	254-313	0.056	66.499	2.51329	0.0222816		136	xz	27-120	0.273	279.345	4.05524	0.0673202		255	xz	311-359	0.109	72.678	2.58884	0.0421039
56	xz	282-338	0.058	68.984	2.54421	0.0227969		118	xz	293-362	0.19	83.938	2.71617	0.0699515		240	xz	39-101	0.126	98.082	2.86088	0.0440424
80	xz	158-234	0.077	125.859	3.10884	0.0247681		111	xz	157-210	0.171	49.435	2.27675	0.0751071		165	xz	323-383	0.135	80.687	2.68064	0.0503612
19	xz	189-274	0.09	196.991	3.60954	0.0249339		126	xz	228-294	0.228	86.025	2.73849	0.0832575		179	xz	28-111	0.147	96.878	2.84913	0.0515947
83	xz	164-253	0.104	300.311	4.15426	0.0250345		119	xz	318-374	0.204	60.112	2.4301	0.0839472		224	xz	37-88	0.134	64.091	2.48258	0.0539762
4	xz	95-156	0.076	106.109	2.93689	0.0258777		146	xz	296-345	0.189	43.132	2.17555	0.0868744		209	xz	89-172	0.169	91.784	2.79829	0.0603941
73	xz	157-232	0.094	147.002	3.27399	0.0287111		140	xz	160-214	0.244	63.341	2.47285	0.0986714		182	xz	76-128	0.139	49.714	2.28102	0.0609376
7	xz	158-215	0.081	75.049	2.61669	0.0309552		124	xz	100-168	0.295	104.096	2.9182	0.10109		238	xz	338-398	0.177	98.66	2.86649	0.061748
89	xz	12-71	0.07	48.013	2.25471	0.0310462		156	xz	205-263	0.373	107.454	2.94925	0.126473		248	xz	235-283	0.129	36.43	2.05647	0.0627287
88	xz	29-85	0.091	71.503	2.57481	0.0353424		145	xz	247-303	0.454	188.343	3.55593	0.127674		185	xz	133-184	0.153	54.018	2.34504	0.0652442
33	xz	130-204	0.116	132.032	3.15886	0.0367222		121	xz	356-402	0.477	105.392	2.93026	0.162784		225	xz	20-76	0.175	78.188	2.65267	0.0659712
34	xz	164-229	0.148	114.038	3.00829	0.0491974		141	xz	183-255	0.597	200.429	3.63042	0.164444		174	xz	166-215	0.169	67.328	2.52369	0.0669655
79	xz	146-224	0.199	184.857	3.53386	0.0563124		139	xz	163-216	0.41	63.176	2.4707	0.165945		183	xz	105-151	0.14	36.212	2.05236	0.068214
102	xz	182-255	0.159	85.688	2.73491	0.0581371		132	xz	61-116	0.446	76.279	2.6309	0.169523		167	xz	10-73	0.241	174.478	3.46644	0.0695238
62	xz	158-218	0.165	85.818	2.7363	0.0603005		120	xz	342-361	0.262	14.576	1.51536	0.172896		235	xz	205-267	0.159	45.619	2.21659	0.0717318
70	xz	83-170	0.235	226.283	3.78025	0.0621652		142	xz	214-269	0.46	74.386	2.60896	0.176316		223	xz	35-83	0.205	73.539	2.59902	0.0788759
71	xz	166-239	0.218	155.05	3.33268	0.0654128		112	xz	191-243	0.527	72.359	2.58504	0.203865		195	xz	174-235	0.161	29.963	1.92678	0.0835591
91	xz	74-104	0.211	129.933	3.14203	0.0671541		123	xz	86-144	0.547	59.105	2.41645	0.226365		190	xz	122-171	0.225	80.586	2.67952	0.0839703
42	xz	124-188	0.181	77.291	2.64249	0.068496		135	xz	349-412	0.647	94.899	2.82959	0.228655		232	xz	171-217	0.162	28.058	1.88505	0.0859395
54	xz	265-324	0.205	73.443	2.59789	0.0789103		117	xz	244-340	0.851	197.975	3.61554	0.235373		204	xz	177-223	0.162	26.883	1.85836	0.0871737
24	xz	32-104	0.238	112.619	2.99576	0.0794456		149	xz	364-414	0.73	95.282	2.83339	0.257641		236	xz	276-340	0.243	68.933	2.54358	0.0955345
25	xz	61-141	0.266	130.659	3.14787	0.0845016		148	xz	380-440	0.874	148.264	3.28334	0.266193		256	xz	328-377	0.255	70.096	2.55781	0.0996948
74	xz	201-265	0.246	102.071	2.89915	0.0848524		113	xz	201-268	0.823	119.02	3.05148	0.269705		216	xz	181-238	0.286	95.297	2.83354	0.100934
93	xz	161-220	0.237	83.184	2.70801	0.0875182		122	xz	1-52	0.646	49.712	2.28099	0.28321		233	xz	170-244	0.333	138.204	3.20733	0.103825
9	xz	208-271	0.248	88.235	2.76175	0.0897983		127	xz	244-287	0.687	54.261	2.34855	0.292521		253	xz	233-271	0.222	29.6	1.91897	0.115687
41	xz	103-177	0.282	127.142	3.11937	0.090403		137	xz	160-202	0.605	34.617	2.02178	0.299242		247	xz	141-199	0.322	84.793	2.72536	0.11815
45	xz	266-361	0.368	247.753	3.89622	0.0944506		114	xz	225-282	0.765	61.265	2.44554	0.312815		187	xz	7-79	0.37	127.242	3.12018	0.118583
57	xz	1-60	0.257	76.455	2.63293	0.09761		153	xz	136-205	0.847	69.161	2.54638	0.332629		239	xz	365-429	0.352	105.928	2.93522	0.119923
58	xz	71-123	0.235	56.81	2.38476	0.0985423		144	xz	247-303	1.206	188.343	3.55593	0.339152		246	xz	136-215	0.413	168.34	3.4253	0.120573
81	xz	139-204	0.275	90.246	2.78257	0.0988295		133	xz	191-233	0.972	67.287	2.52317	0.385229		171	xz	140-196	0.332	87.29	2.75185	0.120646
2	xz	39-90	0.254	59.922	2.42754	0.104633		147	xz	257-345	1.687	340.919	4.33365	0.389279		170	xz	81-136	0.356	107.343	2.94823	0.12075
8	xz	160-236	0.378	170.674	3.44106	0.10985		116	xz	244-340	1.461	197.975	3.61554	0.404089		231	xz	131-196	0.364	105.32	2.92959	0.124249
104	xz	176-257	0.352	137.308	3.20038	0.109987		109	xz	106-170	1.11	84.772	2.72513	0.40732		210	xz	80-135	0.296	53.003	2.33026	0.127025
21	xz	241-311	0.325	97.972	2.85981	0.113644		110	xz	111-159	1.271	59.155	2.41713	0.525829		200	xz	83-126	0.306	56.639	2.38237	0.128444
44	xz	223-292	0.358	126.822	3.11675	0.114863										158	xz	110-158	0.335	69.185	2.54668	0.131544
55	xz	278-339	0.312	83.44	2.71078	0.115096										242	xz	56-102	0.366	87.247	2.7514	0.133023
40	xz	16-136	0.524	358.288	4.40603	0.118928										168	xz	76-120	0.3	47.197	2.24186	0.133818
38	xz	257-318	0.308	72.398	2.58551	0.119126										212	xz	177-244	0.383	95.861	2.83912	0.134901
6	xz	146-207	0.331	78.577	2.65706	0.124574										173	xz	150-206	0.338	65.2	2.49681	0.135373
11	xz	298-357	0.382	118.066	3.0433	0.125522										196	xz	243-298	0.371	70.34	2.56077	0.144878
82	xz	163-224	0.362	83.129	2.70741	0.133707										203	xz	128-174	0.364	59.204	2.4178	0.15055
20	xz	216-284	0.396	99.348	2.87314	0.137828										198	xz	39-79	0.261	20.431	1.6959	0.153901
101	xz	182-255	0.392	85.688	2.73491	0.143332										178	xz	11-71	0.381	62.686	2.4643	0.154608
52	xz	220-271	0.328	49.946	2.28457	0.143572										250	xz	254-296	0.282	25.196	1.81864	0.155061
17	xz	86-144	0.379	76.111	2.62897	0.144163										241	xz	19-60	0.346	44.425	2.19708	0.157482
3	xz	42-97	0.382	70.165	2.55865	0.149298										166	xz	393-440	0.535	140.913	3.22815	0.16573
95	xz	168-223	0.412	82.147	2.69671	0.152779										193	xz	173-236	0.481	91.301	2.79337	0.172193
13	xz	2-50	0.361	55.198	2.36199	0.152837										194	xz	170-240	0.604	150.748	3.30157	0.182943
1	xz	17-81	0.425	84.337	2.72046	0.156223										184	xz	97-140	0.447	52.484	2.32263	0.192455
65	xz	240-309	0.446	95.832	2.83884	0.157107										201	xz	108-171	0.553	91.073	2.79104	0.198134
29	xz	99-174	0.513	143.745	3.24963	0.157864										245	xz	100-148	0.513	68.919	2.54341	0.201698
12	xz	1-77	0.496	129.775	3.14075	0.157924										215	xz	199-243	0.373	25.76	1.83211	0.20359
92	xz	125-197	0.473	106.879	2.94398	0.160667										207	xz	5-61	0.493	58.545	2.4088	0.204667
75	xz	256-327	0.517	132.913	3.16587	0.163304										186	xz	121-164	0.438	39.692	2.11611	0.206984
28	xz	89-143	0.468	84.275	2.7198	0.172072										208	xz	70-124	0.585	78.037	2.65096	0.220675
94	xz	142-211	0.54	119.978	3.05964	0.176491										199	xz	37-76	0.435	31.064	1.9501	0.223066
15	xz	78-132	0.413	52.061	2.31637	0.178296										222	xz	1-52	0.561	53.213	2.33333	0.240429
22	xz	243-322	0.56	129.033	3.13476	0.178642										169	xz	104-151	0.626	73.873	2.60295	0.240497
36	xz	225-285	0.442	62.9	2.4671	0.179158										218	xz	243-299	0.824	155.668	3.33711	0.246921
50	xz	194-260	0.531	101.247	2.89133	0.183653										176	xz	172-211	0.522	36.486	2.05753	0.253703
46	xz	89-149	0.463	65.046	2.49485	0.185583										181	xz	74-127	0.625	60.99	2.44187	0.255951
30	xz	118-177	0.506	82.444	2.69995	0.187411										197	xz	6-51	0.61	53.991	2.34465	0.260167
48	xz	153-210	0.527	82.172	2.69698	0.195404										162	xz	185-254	0.923	180.527	3.50605	0.26326
59	xz	95-151	0.593	81.627	2.69101	0.220364										243	xz	45-109	0.753	88.805	2.76768	0.272069
37	xz	230-299	0.703	124.007	3.09351	0.22725										213	xz	139-201	0.71	74.001	2.60445	0.27261
90	xz	70-152	0.833	182.981	3.52186	0.236523										202	xz	107-123	0.677	61.903	2.454	0.275876
103	xz	176-240	0.652	75.076	2.617	0.24914										188	xz	61-126	0.814	105.371	2.93006	0.27781
39	xz	288-355	0.73	102.593	2.90409	0.25137										234	xz	221-265	0.677	51.654	2.31032	0.293033
84	xz	204-271	0.726	97.733	2.85748	0.25407										159	xz	105-160	0.882	103.526	2.91286	0.302795
23	xz	18-92	0.811	131.613	3.15551	0.257011										211	xz	137-202	0.809	69.093	2.54555	0.31781
77	xz	79-136	0.687	77.235	2.64185	0.260045										254	xz	308-359	0.708	40.448	2.12946	0.332479
76	xz	11-75	0.773	107.284	2.94769	0.262239										221	xz	365-425	1.027	100.28	2.88209	0.356338
64	xz	251-295	0.547	33.186	1.99353	0.274388										163	xz	219-294	1.132	131.427	3.15402	0.358907
100	xz	161-231	0.896	131.715	3.15633	0.283874										251	xz	265-341	1.107	105.52	2.93144	0.377629
78	xz	72-19	0.999	169.724	3.43467	0.290858										226	xz	52-102	0.942	63.62	2.47648	0.380379
14	xz	81-148	0.891	108.294	2.95691	0.301328										160	xz	111-187	1.38	156.815	3.34528	0.412521
98	xz	72-116	0.604	33.171	1.99322	0.303027										229	xz	85-139	1.208	98.483	2.86478	0.421674
105	xz	236-300	0.887	93.091	2.81151	0.315489										180	xz	47-93	1.029	58.845	2.4129	0.426457
99	xz	108-167	0.903	88.953	2.76922	0.326085										252	xz	261-325	1.307	97.486	2.85508	0.457781
106	xz	226-289	0.923	89.559	2.77549	0.332554										192	xz	138-188	1.138	52.881	2.32847	0.488734
67	xz	13-75	0.905	79.515	2.66759	0.339257										177	xz	7-52	1.221	65.146	2.49612	0.489159
32	xz	136-193	0.871	57.59	2.39563	0.363579										164	xz	334-388	1.507	109.665	2.96934	0.507521
10	xz	213-279	1.037	95.236	2.83294	0.366051										217	xz	221-272	1.117	43.144	2.17576	0.513385
27	xz	89-143	1.054	84.275	2.7198	0.387529										189	xz	91-143	1.43	68.54	2.53874	0.563272
68	xz	36-98	1.045	80.634	2.68005	0.389918
60	xz	129-180	0.875	47.295	2.24341	0.390031
87	xz	29-85	1.141	71.503	2.57481	0.44314
61	xz	150-207	1.27	77.956	2.65005	0.479237
96	xz	235-294	1.49	96.757	2.84794	0.523185
35	xz	185-257	1.535	99.302	2.87269	0.534342
dsHDAC1 S2 cells_Lam(488)_k9(546)_(08.09.2011+03-06.10.2011)
Experiment 2 (09/08/2011)								Experiment 3 (10/03-06/2011)
N	section	coordi-nates	D from lamina (mkm)	V (mkm3)	R (mkm)	D/R		N	section	coordi-nates	D from lamina (mkm)	V (mkm3)	R (mkm)	D/R
18	xz	115-158	0.018	26.998	1.861	0.0096722		108	xz	151-221	0.017	86.859	2.74731	0.00618786
30	xz	221-292	0.034	90.547	2.78566	0.0122054		52	xz	62-101	0.019	48.695	2.26533	0.0083873
44	xz	273-347	0.06	163.976	3.39545	0.0176707		141	xz	1-66	0.022	40.145	2.12413	0.0103572
13	xz	216-278	0.048	56.94	2.38658	0.0201125		99	xz	139-200	0.031	73.713	2.60107	0.0119182
36	xz	282-358	0.054	78.191	2.65271	0.0203566		115	xz	199-245	0.027	45.871	2.22066	0.0121585
9	xz	364-431	0.064	88.544	2.76497	0.0231468		118	xz	212-272	0.032	64.552	2.48851	0.0128591
24	xz	158-219	0.06	65.878	2.50544	0.0239479		69	xz	124-180	0.038	74.888	2.61481	0.0145326
42	xz	215-274	0.068	91.117	2.79149	0.0243597		155	xz	180-237	0.043	54.534	2.35248	0.0182786
31	xz	249-302	0.091	61.19	2.44454	0.0372258		87	xz	169-232	0.083	188.221	3.55516	0.0233463
39	xz	46-119	0.144	90.404	2.78419	0.0517206		85	xz	124-189	0.072	118.987	3.05119	0.0235973
34	xz	124-187	0.147	77.037	2.63959	0.0556905		170	xz	201-258	0.068	68.754	2.54138	0.0267571
17	xz	297-358	0.164	88.735	2.76695	0.059271		139	xz	210-294	0.091	163.593	3.3928	0.0268215
6	xz	265-345	0.185	107.113	2.94612	0.0627944		164	xz	226-279	0.069	66.066	2.50782	0.027514
49	xz	286-357	0.144	50.33	2.29041	0.062871		102	xz	19-67	0.061	41.331	2.14484	0.0284403
11	xz	106-178	0.188	98.772	2.86757	0.0655606		182	xz	274-313	0.047	18.442	1.63898	0.0286764
10	xz	38-89	0.15	38.992	2.10359	0.0713065		95	xz	83-156	0.076	62.99	2.46828	0.0307907
20	xz	182-257	0.271	151.301	3.3056	0.081982		166	xz	188-245	0.08	70.696	2.56508	0.0311881
14	xz	383-440	0.25	94.082	2.82145	0.0886069		135	xz	87-160	0.108	139.503	3.21735	0.033568
40	xz	155-215	0.237	77.11	2.64042	0.0897583		122	xz	75-136	0.084	63.183	2.4708	0.0339971
32	xz	315-369	0.238	78.034	2.65093	0.0897799		88	xz	190-235	0.077	41.761	2.15226	0.0357764
23	xz	59-110	0.261	81.835	2.69329	0.0969075		120	xz	5-75	0.112	120.984	3.06817	0.0365038
45	xz	296-363	0.256	73.84	2.60256	0.0983647		53	xz	87-142	0.097	73.264	2.59577	0.0373684
48	xz	254-306	0.214	41.213	2.1428	0.0998694		77	xz	93-155	0.11	104.747	2.92427	0.0376162
5	xz	119-195	0.332	117.251	3.03628	0.109344		173	xz	219-270	0.087	50.502	2.29301	0.0379414
33	xz	333-394	0.316	73.019	2.59288	0.121872		159	xz	176-233	0.112	93.19	2.8125	0.0398222
8	xz	187-220	0.234	29.052	1.90705	0.122703		113	xz	164-217	0.109	69.875	2.55512	0.0426595
28	xz	226-284	0.39	82.514	2.70072	0.144406		66	xz	112-163	0.104	55.751	2.36985	0.0438846
19	xz	148-204	0.289	31.845	1.9663	0.146976		103	xz	11-66	0.101	49.363	2.27564	0.0443831
25	xz	189-389	0.315	38.7	2.09833	0.150119		68	xz	145-194	0.096	37.348	2.0736	0.0462962
41	xz	222-276	0.441	106.03	2.93616	0.150196		175	xz	115-203	0.18	191.959	3.57854	0.0502998
4	xz	100-173	0.607	245.101	3.88226	0.156352		129	xz	212-255	0.126	64.297	2.48523	0.0506995
38	xz	86-127	0.264	11.911	1.41673	0.186345		75	xz	78-125	0.132	70.259	2.55979	0.0515668
15	xz	30-114	0.723	231.634	3.80982	0.189773		188	xz	202-293	0.188	201.313	3.63575	0.0517087
12	xz	148-198	0.404	36.14	2.051	0.196977		171	xz	242-293	0.118	44.091	2.19156	0.0538429
29	xz	1-66	0.601	84.636	2.72367	0.220658		158	xz	184-229	0.104	29.537	1.9176	0.0542343
21	xz	240-293	0.572	65.346	2.49868	0.228921		157	xz	175-235	0.141	72.701	2.58911	0.0544589
46	xz	342-419	0.783	151.711	3.30859	0.236657		111	xz	27-97	0.182	153.924	3.3246	0.0547435
22	xz	266-340	0.784	133.445	3.17008	0.247312		57	xz	186-226	0.13	53.196	2.33308	0.0557203
37	xz	1-77	0.835	135.266	3.18444	0.262213		65	xz	104-145	0.138	54.348	2.3498	0.0587283
1	xz	142-230	0.984	180.262	3.50433	0.280796		92	xz	65-116	0.165	92.12	2.8017	0.0588928
26	xz	217-258	0.556	27.537	1.87331	0.296801		74	xz	28-103	0.189	107.148	2.94644	0.0641451
43	xz	247-317	0.793	76.977	2.63891	0.300503		70	xz	6-69	0.152	53.804	2.34194	0.0649036
3	xz	138-189	0.722	55.171	2.3616	0.305724		58	xz	138-190	0.174	78.258	2.65346	0.0655747
27	xz	186-255	0.952	89.194	2.77172	0.34347		80	xz	15-78	0.221	150.488	3.29967	0.0669764
47	xz	141-196	0.921	66.301	2.51079	0.366817		195	xz	157-205	0.137	35.839	2.04529	0.0669831
35	xz	260-324	0.933	52.3	2.31991	0.402171		89	xz	199-237	0.118	22.663	1.75553	0.067216
16	xz	161-212	0.922	46.827	2.23599	0.412346		105	xz	104-149	0.153	39.574	2.11401	0.0723743
2	xz	309-351	1.01	46.078	2.224	0.454137		59	xz	142-201	0.182	61.397	2.44729	0.0743679
7	xz	360-435	1.536	161.17	3.37597	0.454981		51	xz	34-88	0.217	92.3	2.80352	0.0774026
								114	xz	174-222	0.188	57.111	2.38897	0.0786951
								168	xz	200-245	0.186	54.433	2.35103	0.0791144
								110	xz	50-115	0.237	110.405	2.976	0.0796371
								191	xz	267-320	0.213	78.193	2.65273	0.0802947
								93	xz	40-104	0.232	97.025	2.85057	0.0813873
								61	xz	42-92	0.198	57.679	2.39686	0.0826081
								145	xz	52-77	0.1	7.065	1.19035	0.084009
								144	xz	18-81	0.215	66.727	2.51615	0.0854478
								90	xz	24-88	0.24	85.275	2.73051	0.0878956
								147	xz	39-91	0.181	36.354	2.05504	0.088076
								117	xz	228-283	0.227	68.903	2.54321	0.0892572
								81	xz	22-76	0.249	88.183	2.7612	0.0901781
								94	xz	58-120	0.264	90.633	2.78654	0.0947411
								192	xz	283-329	0.195	35.312	2.03522	0.0958128
								148	xz	33-90	0.243	61.98	2.45501	0.0989811
								146	xz	2-79	0.314	116.159	3.02683	0.103739
								190	xz	286-341	0.294	94.575	2.82637	0.10402
								186	xz	240-294	0.282	78.489	2.65607	0.106172
								199	xz	190-239	0.252	55.991	2.37325	0.106184
								126	xz	169-227	0.297	81.845	2.6934	0.11027
								121	xz	95-148	0.277	63.315	2.47252	0.112032
								72	xz	4-69	0.287	60.578	2.43636	0.117799
								78	xz	83-140	0.279	54.913	2.35792	0.118325
								79	xz	104-162	0.289	60.752	2.43869	0.118506
								130	xz	25-87	0.321	81.068	2.68485	0.11956
								71	xz	31-48	0.248	35.238	2.0338	0.12194
								151	xz	96-151	0.274	41.166	2.14198	0.127919
								76	xz	89-140	0.312	60.102	2.42996	0.128397
								54	xz	86-143	0.371	98.475	2.8647	0.129508
								112	xz	111-147	0.264	33.926	2.00823	0.131459
								86	xz	103-172	0.395	104.187	2.91905	0.135318
								160	xz	218-267	0.339	61.865	2.45349	0.13817
								128	xz	174-240	0.342	63.419	2.47387	0.138245
								106	xz	83-131	0.245	23.287	1.7715	0.138301
								179	xz	229-285	0.346	64.817	2.49191	0.138849
								107	xz	103-149	0.292	38.842	2.10089	0.138988
								56	xz	118-187	0.529	225.733	3.77719	0.140051
								196	xz	132-191	0.391	80.395	2.6774	0.146037
								169	xz	192-244	0.347	53.769	2.34143	0.1482
								62	xz	58-98	0.331	45.751	2.21873	0.149185
								96	xz	89-148	0.388	70.514	2.56288	0.151392
								123	xz	87-149	0.378	63.333	2.47275	0.152866
								97	xz	124-186	0.389	64.267	2.48485	0.156549
								177	xz	170-247	0.45	91.745	2.79789	0.160835
								172	xz	202-269	0.474	104.448	2.92148	0.162246
								198	xz	173-224	0.398	60.259	2.43208	0.163646
								134	xz	32-77	0.368	46.313	2.22777	0.165187
								165	xz	195-245	0.422	65.808	2.50455	0.168493
								163	xz	206-270	0.494	104.53	2.92225	0.169048
								153	xz	73-139	0.458	77.819	2.64849	0.172929
								154	xz	79-145	0.447	71.784	2.57818	0.173378
								138	xz	167-231	0.513	97.686	2.85703	0.179557
								98	xz	126-206	0.579	135.505	3.18631	0.181715
								55	xz	140-204	0.544	110.378	2.97576	0.182811
								142	xz	2-61	0.52	95.299	2.83356	0.183515
								143	xz	21-86	0.49	77.002	2.63919	0.185663
								167	xz	179-230	0.432	50.901	2.29903	0.187905
								178	xz	191-251	0.52	88.589	2.76543	0.188036
								180	xz	230-279	0.435	50.704	2.29607	0.189455
								124	xz	107-163	0.569	111.084	2.98209	0.190806
								137	xz	112-166	0.535	87.768	2.75687	0.194061
								63	xz	65-118	0.584	113.405	3.00272	0.194491
								149	xz	55-112	0.451	48.348	2.25994	0.199563
								136	xz	84-143	0.472	54.959	2.35858	0.200121
								140	xz	4-50	0.356	19.729	1.67625	0.212379
								64	xz	85-143	0.617	93.302	2.81363	0.21929
								104	xz	101-180	0.86	237.692	3.84275	0.223798
								100	xz	16-83	0.606	79.252	2.66465	0.227422
								150	xz	61-116	0.466	35.858	2.04565	0.2278
								91	xz	30-90	0.608	76.061	2.6284	0.23132
								119	xz	245-307	0.631	78.835	2.65997	0.237221
								50	xz	58-112	0.658	79.092	2.66286	0.247103
								152	xz	109-168	0.623	63.173	2.47067	0.252159
								162	xz	204-267	0.685	82.566	2.70129	0.253583
								132	xz	41-90	0.566	45.487	2.21445	0.255594
								161	xz	218-261	0.553	41.882	2.15433	0.256692
								194	xz	331-387	0.661	70.024	2.55693	0.258513
								116	xz	208-267	0.806	110.441	2.97632	0.270804
								174	xz	202-270	0.746	82.611	2.70178	0.276115
								193	xz	308-359	0.728	69.949	2.55602	0.284818
								183	xz	269-347	0.777	79.628	2.66886	0.291136
								131	xz	28-81	0.706	59.287	2.41893	0.291865
								125	xz	108-183	1.064	195.469	3.60022	0.295537
								83	xz	55-115	0.784	74.456	2.60978	0.300409
								185	xz	199-257	1.001	148.933	3.28827	0.304416
								189	xz	268-311	0.624	35.693	2.04251	0.305506
								184	xz	298-350	0.856	84.412	2.72127	0.314559
								109	xz	174-262	0.99	107.862	2.95297	0.335255
								73	xz	39-94	0.852	68.119	2.53353	0.33629
								197	xz	140-209	0.889	71.968	2.58038	0.344523
								101	xz	21-97	0.855	58.42	2.40708	0.355202
								181	xz	243-302	0.958	79.194	2.664	0.35961
								84	xz	90-139	1.045	98.373	2.86371	0.364911
								133	xz	22-75	0.994	53.6	2.33897	0.424973
								127	xz	168-224	1.152	67.421	2.52485	0.456265
								67	xz	142-194	1.402	116.483	3.02964	0.462761
								156	xz	167-218	1.048	48.099	2.25605	0.464529
								187	xz	233-289	1.347	71.748	2.57775	0.52255
								82	xz	36-122	1.998	205.391	3.66014	0.545881
								60	xz	10-79	1.738	113.075	2.9998	0.579372
								176	xz	160-204	1.197	26.658	1.85316	0.645924
dsHDAC3 S2 cells_Lam(488)_k9(546)_(02-06.09.2011+06-11.10.2011)
Experiment 2 (09/02-06/2011)								Experiment 3 (10/06-11/2011)
N	section	coordi-nates	D from lamina (mkm)	V (mkm3)	R (mkm)	D/R		N	section	coordi-nates	D from lamina (mkm)	V (mkm3)	R (mkm)	D/R
26	xz	198-258	0.015	129.58	3.13918	0.00477832		153	xz	38-101	0.018	63.889	2.47996	0.00725817
24	xz	182-245	0.017	137.091	3.1987	0.00531466		76	xz	167-221	0.031	67.42	2.52484	0.012278
45	xz	220-278	0.019	79.513	2.66757	0.00712258		113	xz	1-58	0.038	86.92	2.74796	0.0138285
33	xz	148-219	0.087	234.621	3.82612	0.0227384		199	xz	188-255	0.042	105.839	2.9344	0.014313
21	xz	195-247	0.06	74.561	2.611	0.0229797		159	xz	103-209	0.062	303.95	4.17097	0.0148646
5	xz	10-73	0.073	96.605	2.84645	0.025646		75	xz	140-185	0.034	37.136	2.06967	0.0164277
18	xz	132-190	0.079	111.801	2.98849	0.0264347		90	xz	288-352	0.042	66.752	2.51647	0.0166901
4	xz	161-232	0.138	198.863	3.62094	0.0381116		138	xz	146-214	0.052	105.202	2.9285	0.0177565
28	xz	267-317	0.11	92.653	2.80709	0.0391865		137	xz	153-208	0.055	113.761	3.00585	0.0182976
10	xz	112-171	0.128	92.286	2.80338	0.0456592		88	xz	244-294	0.049	74.214	2.60695	0.0187959
35	xz	318-364	0.12	54.603	2.35347	0.0509885		130	xz	322-377	0.054	90.47	2.78487	0.0193905
15	xz	12-97	0.188	205.54	3.66102	0.0513518		70	xz	35-93	0.052	77.455	2.64436	0.0196645
32	xz	280-342	0.159	105.764	2.9337	0.0541977		157	xz	109-161	0.054	74.484	2.6101	0.0206888
36	xz	248-321	0.173	135.3	3.18471	0.0543221		172	xz	262-320	0.064	111.793	2.98842	0.021416
8	xz	208-266	0.18	102.918	2.90715	0.0619163		79	xz	258-312	0.054	64.093	2.4826	0.0217514
31	xz	274-324	0.21	109.964	2.97203	0.0706587		142	xz	17-93	0.061	81.95	2.69455	0.0226383
47	xz	275-337	0.209	97.845	2.85858	0.0731133		96	xz	257-311	0.059	69.902	2.55545	0.0230879
41	xz	226-283	0.222	101.948	2.89799	0.0766049		192	xz	360-391	0.039	15.03	1.53093	0.0254746
11	xz	197-276	0.357	249.459	3.90514	0.091418		114	xz	23-68	0.059	51.066	2.30152	0.0256353
14	xz	252-313	0.315	136.147	3.19134	0.0987047		109	xz	332-395	0.064	59.873	2.42687	0.0263714
22	xz	211-279	0.363	136.338	3.19283	0.113692		106	xz	206-264	0.07	71.188	2.57102	0.0272265
20	xz	184-242	0.341	93.92	2.81983	0.120929		89	xz	274-351	0.097	164.915	3.40192	0.0285133
7	xz	183-243	0.427	101.909	2.89762	0.147362		148	xz	108-154	0.062	42.784	2.16969	0.0285755
17	xz	39-101	0.47	132.031	3.15885	0.148788		164	xz	277-324	0.084	64.204	2.48403	0.033816
44	xz	329-395	0.498	147.65	3.2788	0.151885		182	xz	231-284	0.074	40.798	2.13558	0.034651
49	xz	235-293	0.443	98.228	2.8623	0.154771		193	xz	324-386	0.095	83.48	2.71122	0.0350396
29	xz	53-123	0.546	153.319	3.32023	0.164446		64	xz	360-412	0.097	82.363	2.69907	0.0359383
42	xz	251-296	0.338	34.742	2.02421	0.166979		183	xz	209-267	0.098	66.783	2.51686	0.0389374
40	xz	196-247	0.559	114.695	3.01406	0.185464		198	xz	182-250	0.104	76.582	2.63438	0.0394779
27	xz	202-246	0.49	62.253	2.45861	0.199299		82	xz	26-97	0.124	101.967	2.89817	0.0427857
25	xz	210-261	0.561	68.035	2.53249	0.221521		80	xz	263-335	0.169	242.256	3.86719	0.043701
48	xz	130-197	0.745	155.07	3.33283	0.223534		165	xz	350-414	0.12	75.9	2.62654	0.0456875
30	xz	148-232	0.918	260.928	3.96409	0.231579		92	xz	53-122	0.132	99.687	2.8764	0.0458907
12	xz	205-262	0.708	97.345	2.8537	0.248099		119	xz	86-130	0.104	46.346	2.2283	0.0466723
39	xz	147-235	1.009	248.895	3.90219	0.258572		200	xz	190-256	0.134	68.536	2.53869	0.0527831
38	xz	106-150	0.681	49.518	2.27802	0.298944		180	xz	191-240	0.142	70.652	2.56455	0.0553703
46	xz	250-309	0.844	83.736	2.71399	0.310982		156	xz	101-157	0.14	65.82	2.5047	0.0558949
3	xz	209-270	0.963	114.415	3.0116	0.319763		174	xz	364-404	0.113	34.087	2.01141	0.0561796
9	xz	124-175	0.76	52.931	2.3292	0.326292		179	xz	198-244	0.123	43.615	2.18365	0.0563278
16	xz	116-206	1.213	212.182	3.70004	0.327834		167	xz	132-177	0.141	60.389	2.43383	0.0579335
2	xz	163-254	1.313	249.566	3.9057	0.336176		147	xz	101-150	0.139	53.51	2.33766	0.0594611
13	xz	288-347	1.109	137.603	3.20267	0.346273		190	xz	333-374	0.13	35.805	2.04465	0.0635807
23	xz	268-328	1.03	108.405	2.95792	0.348218		93	xz	117-174	0.165	66.1	2.50825	0.0657829
51	xz	257-335	1.357	224.267	3.76899	0.360043		135	xz	82-145	0.217	127.854	3.12518	0.069436
50	xz	270-338	1.205	142.924	3.24343	0.37152		61	xz	317-370	0.189	81.665	2.69142	0.0702231
34	xz	294-349	1.101	92.311	2.80363	0.392705		151	xz	140-192	0.165	53.277	2.33426	0.0706861
37	xz	84-152	1.482	180.127	3.50345	0.423011		133	xz	71-119	0.159	44.531	2.19883	0.0723113
19	xz	182-261	1.576	213.027	3.70494	0.425378		163	xz	235-292	0.181	63.038	2.4689	0.0733119
1	xz	150-211	1.417	130.759	3.14867	0.450031		170	xz	221-264	0.147	30.455	1.93727	0.0758801
6	xz	191-242	1.342	95.474	2.8353	0.473319		136	xz	140-191	0.197	66.949	2.51894	0.0782074
43	xz	310-366	1.732	75.069	2.61692	0.661847		189	xz	323-368	0.207	68.048	2.53265	0.0817326
								140	xz	187-237	0.199	59.082	2.41614	0.0823628
								125	xz	71-153	0.308	197.368	3.61184	0.085275
								54	xz	156-216	0.261	74.016	2.60463	0.100206
								145	xz	82-130	0.234	52.883	2.3285	0.100494
								98	xz	271-345	0.245	60.553	2.43603	0.100574
								188	xz	329-367	0.236	47.767	2.25085	0.104849
								155	xz	56-118	0.265	66.878	2.51805	0.10524
								127	xz	346-399	0.257	56.048	2.37405	0.108254
								177	xz	177-225	0.246	45.439	2.21367	0.111128
								187	xz	378-435	0.267	57.224	2.39054	0.11169
								201	xz	196-266	0.303	82.888	2.70479	0.112023
								102	xz	104-196	0.433	236.284	3.83514	0.112903
								139	xz	202-263	0.332	105.837	2.93438	0.113142
								152	xz	1-44	0.281	57.927	2.40029	0.117069
								116	xz	5-58	0.355	102.02	2.89867	0.12247
								160	xz	100-183	0.389	132.406	3.16184	0.12303
								162	xz	158-214	0.327	69.591	2.55165	0.128152
								129	xz	366-425	0.343	76.976	2.63889	0.129979
								86	xz	127-194	0.383	104.639	2.92326	0.131018
								132	xz	27-78	0.328	65.361	2.49887	0.13126
								171	xz	217-281	0.414	119.645	3.05681	0.135435
								110	xz	312-387	0.376	85.398	2.73182	0.137637
								66	xz	369-415	0.346	61.309	2.44612	0.141448
								101	xz	1-52	0.334	54.842	2.3569	0.141712
								169	xz	222-284	0.431	116.743	3.03189	0.142155
								62	xz	344-396	0.351	62.708	2.46459	0.142417
								94	xz	146-189	0.327	42.895	2.17156	0.150583
								120	xz	110-154	0.316	34.672	2.02285	0.156215
								178	xz	147-210	0.485	109.419	2.96711	0.163458
								108	xz	218-306	0.44	79.899	2.67188	0.164678
								60	xz	301-345	0.41	57.228	2.3906	0.171505
								123	xz	5-52	0.422	56.069	2.37435	0.177733
								91	xz	335-400	0.469	74.282	2.60774	0.179849
								154	xz	57-115	0.47	57.408	2.3931	0.196398
								121	xz	109-167	0.623	132.785	3.16485	0.19685
								191	xz	358-418	0.548	88.699	2.76658	0.198079
								158	xz	103-209	0.827	303.95	4.17097	0.198275
								194	xz	356-402	0.535	71.642	2.57648	0.207648
								81	xz	293-370	0.67	139.866	3.22014	0.208066
								111	xz	353-419	0.54	63.615	2.47641	0.218057
								185	xz	244-305	0.62	93.293	2.81354	0.220363
								85	xz	85-167	0.723	146.633	3.27125	0.221016
								103	xz	193-251	0.51	47.162	2.2413	0.227546
								175	xz	373-431	0.65	93.618	2.8168	0.230758
								95	xz	193-249	0.596	71.564	2.57554	0.231408
								74	xz	184-212	0.287	7.701	1.22505	0.234277
								68	xz	40-94	0.654	90.715	2.78738	0.234629
								107	xz	256-315	0.594	66.512	2.51345	0.236329
								118	xz	52-100	0.564	56.832	2.38507	0.236471
								126	xz	154-199	0.557	53.415	2.33628	0.238413
								73	xz	149-199	0.524	39.759	2.1173	0.247485
								168	xz	160-219	0.651	75.653	2.62369	0.248124
								65	xz	363-440	0.779	118.476	3.04682	0.255676
								166	xz	109-161	0.641	65.407	2.49945	0.256456
								196	xz	352-440	0.874	163.901	3.39493	0.257443
								122	xz	1-45	0.585	44.616	2.20022	0.265882
								149	xz	72-150	0.937	183.017	3.52209	0.266035
								141	xz	238-300	0.778	102.896	2.90694	0.267635
								84	xz	48-102	0.847	111.433	2.98521	0.283732
								83	xz	45-88	0.701	59.876	2.42691	0.288844
								181	xz	214-270	0.715	63.52	2.47518	0.288868
								173	xz	283-329	0.649	47.356	2.24437	0.289168
								186	xz	281-341	0.78	80.148	2.67465	0.291626
								63	xz	346-394	0.696	56.053	2.37412	0.293161
								144	xz	66-128	0.726	55.847	2.37121	0.306173
								105	xz	245-280	0.639	35.807	2.04468	0.312518
								55	xz	153-205	0.761	57.994	2.40122	0.316923
								57	xz	179-226	0.811	69.125	2.54594	0.318546
								104	xz	183-229	0.668	33.772	2.00519	0.333135
								71	xz	109-163	0.727	42.494	2.16477	0.335832
								124	xz	24-69	0.745	44.134	2.19227	0.33983
								67	xz	7-78	1.123	147.023	3.27415	0.34299
								176	xz	159-207	0.802	50.937	2.29958	0.34876
								134	xz	100-153	1.011	101.299	2.89182	0.349606
								115	xz	18-61	0.763	42.471	2.16438	0.352525
								100	xz	300-360	1.036	104.15	2.9187	0.354952
								184	xz	253-306	0.971	81.57	2.69038	0.360916
								99	xz	268-329	0.85	54.715	2.35508	0.360922
								150	xz	122-168	0.757	37.569	2.07769	0.364348
								128	xz	348-407	1.134	118.107	3.04365	0.372578
								117	xz	54-98	0.825	44.846	2.204	0.37432
								72	xz	143-197	0.832	45.553	2.21552	0.375533
								56	xz	173-232	1.011	81.593	2.69063	0.375748
								53	xz	145-191	0.901	55.525	2.36664	0.380708
								87	xz	203-267	1.196	126.064	3.11053	0.384501
								77	xz	197-251	0.942	58.925	2.414	0.390224
								69	xz	22-87	1.202	120.265	3.06208	0.392544
								161	xz	146-197	0.771	29.984	1.92723	0.400056
								146	xz	79-125	0.839	36.256	2.05319	0.408632
								112	xz	32-66	0.736	21.941	1.73669	0.423795
								143	xz	55-114	0.984	47.222	2.24225	0.438844
								97	xz	266-322	1.177	78.51	2.65631	0.443096
								59	xz	188-240	1.306	106.53	2.94077	0.444102
								131	xz	310-360	1.109	62.856	2.46653	0.44962
								195	xz	361-411	1.045	48.78	2.26665	0.461033
								52	xz	42-86	1.042	46.79	2.2354	0.466137
								197	xz	114-155	1.028	40.19	2.12492	0.483783
								58	xz	188-229	1.241	59.004	2.41507	0.513856
								78	xz	208-264	1.383	75.207	2.61852	0.528161
dsHDAC(1+3) S2 cells_Lam(488)_k9(546)_HDAC1(633)_(18-19.07.2011+25.10.2011)
Experiment 1 (07/18-19/2011)								Experiment 3 (10/25/2011)
N	section	coordi-nates	D from lamina (mkm)	V (mkm3)	R (mkm)	D/R		N	section	coordi-nates	D from lamina (mkm)	V (mkm3)	R (mkm)	D/R
3	xz	61-133	0.013	116.083	3.02617	0.00429586		208	xz	109-164	0.014	95.189	2.83247	0.00494268
34	xz	132-180	0.012	35.089	2.03092	0.00590864		125	xz	12-73	0.015	84.104	2.71796	0.00551885
68	xz	139-203	0.019	117.586	3.03917	0.0062517		142	xz	28-82	0.014	43.171	2.17621	0.0064332
46	xz	91-162	0.018	60.077	2.42963	0.00740855		196	xz	162-218	0.043	84.708	2.72445	0.015783
29	xz	211-290	0.024	132.794	3.16492	0.00758313		178	xz	255-308	0.036	44.143	2.19242	0.0164202
47	xz	129-201	0.034	121.78	3.07488	0.0110573		170	xz	32-98	0.057	80.061	2.67369	0.0213189
102	xz	211-298	0.041	188.959	3.5598	0.0115175		131	xz	71-112	0.054	24.914	1.81183	0.0298041
103	xz	127-191	0.043	104.604	2.92294	0.0147112		181	xz	285-336	0.083	41.217	2.14287	0.0387331
55	xz	35-104	0.05	146.802	3.27251	0.0152788		183	xz	281-335	0.092	55.061	2.36003	0.0389825
44	xz	285-359	0.06	147.729	3.27938	0.0182961		119	xz	142-205	0.133	92.648	2.80704	0.0473808
21	xz	176-238	0.05	80.711	2.6809	0.0186504		147	xz	104-164	0.142	79.16	2.66362	0.0533109
74	xz	306-373	0.089	180.562	3.50627	0.0253831		206	xz	88-149	0.143	74.882	2.61474	0.0546899
61	xz	246-325	0.085	127.065	3.11874	0.0272546		138	xz	160-188	0.073	8.97	1.28894	0.0566355
52	xz	269-351	0.102	214.281	3.7122	0.027477		122	xz	202-261	0.161	93.498	2.8156	0.0571814
64	xz	52-146	0.115	195.748	3.60194	0.0319273		159	xz	45-88	0.114	33.011	1.99002	0.057286
32	xz	45-110	0.098	96.71	2.84748	0.0344164		203	xz	54-128	0.206	153.945	3.32475	0.0619596
12	xz	214-267	0.085	55.438	2.36541	0.0359346		204	xz	76-137	0.183	105.259	2.92903	0.0624781
72	xz	276-342	0.118	142.926	3.24345	0.036381		180	xz	241-307	0.223	172.075	3.45045	0.0646292
100	xz	206-282	0.113	113.286	3.00166	0.0376458		197	xz	172-228	0.197	113.48	3.00338	0.0655928
87	xz	61-127	0.127	116.366	3.02862	0.0419332		174	xz	64-131	0.181	86.383	2.74229	0.0660033
62	xz	250-302	0.088	38.648	2.09739	0.0419569		194	xz	121-175	0.169	56.114	2.37498	0.0711584
14	xz	272-329	0.118	84.645	2.72377	0.0433223		149	xz	127-163	0.198	76.804	2.63693	0.0750874
106	xz	282-345	0.131	114.713	3.01422	0.0434607		157	xz	23-60	0.154	34.489	2.01928	0.0762647
36	xz	172-243	0.17	137.462	3.20158	0.0530988		132	xz	74-124	0.205	68.237	2.53499	0.0808681
81	xz	149-233	0.187	157.494	3.3501	0.0558192		133	xz	106-167	0.194	56.814	2.38482	0.0813479
107	xz	283-353	0.183	142.713	3.24184	0.0564495		187	xz	14-118	0.262	135.234	3.18419	0.0822816
1	xz	17-81	0.161	92.505	2.8056	0.0573853		199	xz	6-57	0.21	58.504	2.40823	0.0872008
66	xz	93-158	0.204	133.936	3.17397	0.0642729		162	xz	46-105	0.283	100.935	2.88836	0.0979796
27	xz	179-238	0.182	89.455	2.77442	0.0655994		144	xz	85-145	0.27	72.899	2.59146	0.104188
90	xz	141-208	0.211	127.304	3.12069	0.0676132		165	xz	77-145	0.269	67.807	2.52966	0.106339
30	xz	286-362	0.232	168.742	3.42803	0.0676774		143	xz	29-82	0.252	55.431	2.36531	0.10654
26	xz	157-230	0.217	125.204	3.10344	0.0699225		112	xz	1-137	0.322	112.764	2.99705	0.107439
75	xz	76-132	0.179	55.086	2.36039	0.0758349		185	xz	1-51	0.372	157.145	3.34763	0.111124
43	xz	156-237	0.273	179.834	3.50155	0.0779654		117	xz	126-169	0.231	36.809	2.06358	0.111941
77	xz	108-175	0.218	87.982	2.7591	0.0790112		145	xz	107-169	0.297	74.428	2.60945	0.113817
96	xz	31-98	0.21	77.098	2.64029	0.0795368		123	xz	298-345	0.234	33.875	2.00723	0.116579
50	xz	173-239	0.24	104.552	2.92245	0.0821228		195	xz	139-189	0.311	72.761	2.58982	0.120086
40	xz	77-160	0.366	304.431	4.17317	0.087703		171	xz	51-103	0.348	97.559	2.85579	0.121858
5	xz	1-68	0.31	166.287	3.41132	0.0908738		176	xz	128-183	0.282	50.454	2.29229	0.123021
89	xz	132-224	0.376	276.307	4.04049	0.093058		202	xz	39-90	0.284	48.434	2.26128	0.125593
15	xz	320-376	0.324	126.135	3.11111	0.104143		129	xz	82-138	0.287	49.309	2.27481	0.126164
97	xz	61-126	0.299	97.094	2.85124	0.104867		179	xz	225-290	0.497	241.92	3.8654	0.128577
95	xz	5-49	0.204	30.52	1.93865	0.105228		151	xz	186-239	0.358	89.527	2.77516	0.129002
24	xz	62-147	0.4	151.32	3.30574	0.121002		192	xz	88-144	0.355	83.66	2.71316	0.130844
6	xz	72-157	0.386	108.796	2.96147	0.130341		163	xz	89-130	0.269	35.679	2.04224	0.131718
45	xz	285-359	0.437	147.729	3.27938	0.133257		120	xz	141-200	0.297	47.037	2.23932	0.132629
20	xz	138-195	0.299	45.415	2.21328	0.135094		184	xz	14-77	0.369	88.872	2.76838	0.133291
13	xz	252-312	0.384	93.952	2.82015	0.136163		154	xz	5-59	0.286	40.56	2.13142	0.134183
4	xz	61-133	0.419	116.083	3.02617	0.138459		116	xz	97-152	0.334	60.622	2.43695	0.137056
71	xz	197-208	0.689	466.195	4.81016	0.143239		114	xz	83-150	0.469	162.4	3.38453	0.138572
92	xz	243-301	0.401	77.648	2.64655	0.151518		198	xz	217-280	0.314	46.546	2.2315	0.140712
98	xz	146-211	0.429	94.502	2.82564	0.151824		121	xz	177-234	0.405	94.819	2.8288	0.14317
94	xz	247-334	0.6	240.517	3.85791	0.155525		158	xz	8-63	0.397	86.6	2.74458	0.144649
42	xz	125-189	0.436	82.673	2.70245	0.161335		172	xz	75-128	0.347	56.714	2.38342	0.145589
54	xz	93-166	0.569	179.761	3.50108	0.162521		191	xz	95-145	0.425	90.945	2.78974	0.152344
9	xz	153-237	0.515	132.75	3.16457	0.162739		139	xz	1-52	0.414	55.354	2.36421	0.175111
79	xz	132-193	0.501	115.449	3.02065	0.165858		190	xz	60-110	0.379	41.188	2.14237	0.176907
7	xz	122-180	0.452	64.414	2.48674	0.181764		169	xz	1-59	0.482	83.157	2.70772	0.17801
8	xz	133-195	0.529	98.042	2.86049	0.184933		207	xz	130-182	0.407	44.469	2.19781	0.185185
35	xz	170-221	0.473	65.835	2.50489	0.18883		156	xz	10-61	0.431	51.58	2.30921	0.186644
56	xz	126-238	0.797	314.728	4.2197	0.188876		175	xz	124-176	0.539	83.656	2.71312	0.198664
65	xz	52-146	0.685	195.748	3.60194	0.190176		155	xz	15-51	0.367	25.448	1.82469	0.201131
16	xz	43-115	0.538	93.769	2.81832	0.190894		205	xz	47-130	0.619	118.272	3.04507	0.203279
25	xz	74-126	0.509	74.91	2.61507	0.194641		189	xz	68-151	0.537	75.09	2.61716	0.205184
69	xz	158-222	0.513	58.322	2.40573	0.213241		167	xz	122-173	0.41	30.582	1.93996	0.211345
57	xz	179-238	0.614	99.405	2.87369	0.213663		109	xz	1-46	0.533	65.977	2.50669	0.212631
38	xz	257-307	0.478	46.801	2.23557	0.213816		127	xz	26-92	0.653	107.828	2.95266	0.221156
63	xz	298-365	0.594	88.12	2.76055	0.215175		111	xz	42-85	0.51	47.099	2.24031	0.227647
41	xz	113-170	0.621	78.917	2.66089	0.233381		115	xz	92-157	0.673	95.871	2.83922	0.237037
76	xz	77-142	0.669	94.956	2.83016	0.236382		146	xz	123-180	0.622	60.326	2.43298	0.255654
2	xz	49-119	0.736	123.396	3.08843	0.238309		130	xz	71-112	0.468	24.914	1.81183	0.258302
82	xz	221-301	0.756	133.051	3.16696	0.238715		128	xz	60-127	0.795	115.762	3.02338	0.262951
31	xz	292-354	0.728	103.61	2.91365	0.249858		136	xz	128-190	0.823	114.037	3.00828	0.273578
39	xz	322-372	0.547	42.246	2.16055	0.253176		164	xz	58-123	0.74	76.658	2.63525	0.280808
84	xz	8-74	0.7	85.195	2.72966	0.256442		201	xz	5-53	0.606	41.093	2.14072	0.283083
108	xz	288-356	0.765	105.924	2.93518	0.260631		177	xz	200-258	0.73	70.689	2.565	0.2846
59	xz	236-287	0.572	43.577	2.18301	0.262023		193	xz	88-144	0.786	83.66	2.71316	0.289699
105	xz	210-273	0.747	94.794	2.82855	0.264093		200	xz	1-34	0.52	23.498	1.77683	0.292655
58	xz	177-239	0.684	72.267	2.58395	0.264711		140	xz	17-74	0.776	74.095	2.60555	0.297826
99	xz	194-288	0.961	181.493	3.51229	0.273611		137	xz	154-228	1.008	144.228	3.25327	0.309842
28	xz	208-279	0.892	131.366	3.15354	0.282857		150	xz	183-228	0.77	63.729	2.47789	0.310748
53	xz	63-127	0.753	74.354	2.60858	0.288662		152	xz	234-295	0.893	93.58	2.81642	0.317069
60	xz	245-325	0.967	149.552	3.29282	0.29367		161	xz	38-85	0.619	30.831	1.94521	0.318218
93	xz	244-325	0.936	129.066	3.13502	0.298562		113	xz	90-155	0.941	105.402	2.93035	0.321122
19	xz	113-186	1.01	146.12	3.26743	0.309111		135	xz	142-177	0.586	25.059	1.81534	0.322804
104	xz	197-255	0.787	67.936	2.53126	0.310912		188	xz	29-88	0.813	61.884	2.45375	0.33133
11	xz	200-270	0.991	117.054	3.03458	0.326569		153	xz	248-285	0.598	20.398	1.69499	0.352805
51	xz	216-282	1.078	137.431	3.20134	0.336734		141	xz	8-77	0.938	74.291	2.60785	0.359684
49	xz	161-225	0.83	60.756	2.43875	0.340339		168	xz	130-184	0.861	55.581	2.36744	0.363684
91	xz	228-282	0.873	60.627	2.43702	0.358225		134	xz	124-170	0.751	34.998	2.02917	0.370103
22	xz	177-245	1.163	135.901	3.18941	0.364644		148	xz		0.645	17.637	1.61477	0.399437
37	xz	185-260	1.241	149.365	3.29144	0.377038		124	xz	11-58	1.028	54.726	2.35524	0.436474
73	xz	306-373	1.336	180.562	3.50627	0.381032		160	xz	58-115	0.808	25.015	1.81428	0.445356
23	xz	322-376	0.904	55.249	2.36272	0.38261		166	xz	87-159	1.168	72.9	2.59147	0.45071
88	xz	73-165	1.549	233.66	3.82089	0.405403		110	xz	37-67	0.677	13.098	1.46231	0.462967
33	xz	51-119	1.243	113.101	3.00003	0.414329		118	xz	127-207	1.821	196.701	3.60777	0.504744
80	xz	137-194	1.116	78.929	2.66103	0.419387		186	xz	30-82	1.509	92.654	2.8071	0.537565
86	xz	56-127	1.3	120.533	3.06435	0.424233		173	xz	70-130	1.409	72.668	2.58872	0.544285
10	xz	182-266	1.587	202.375	3.64213	0.435734		182	xz	298-342	1.423	72.848	2.59085	0.54924
70	xz	154-229	1.536	164.247	3.39732	0.452122		126	xz	48-92	1.096	26.513	1.84979	0.592499
101	xz	209-270	1.239	74.904	2.615	0.473805
48	xz	145-220	1.603	158.681	3.3585	0.477297
17	xz	106-176	1.495	123.03	3.08537	0.484545
78	xz	114-213	2.054	292.668	4.11872	0.498699
67	xz	118-187	1.763	132.841	3.16529	0.556978
18	xz	106-176	1.81	123.03	3.08537	0.58664
85	xz	8-74	1.609	85.195	2.72966	0.589451
83	xz	281-355	1.967	113.318	3.00195	0.655241
dsLamin S2 cells_Lam(488)_k9(546)_LBR(633)_(18-19.07.2011)
Experiment 1 (07/18-19/2011)								Experiment 3
N	section	coordi-nates	D from lamina (mkm)	V (mkm3)	R (mkm)	D/R		N	section	D from lamina (mkm)	D/R
13	xz	234-271	0.019	46.107	2.22447	0.00854138		2	xz	0.1	0.0282658
10	xz	91-159	0.036	252.399	3.92042	0.00918269		1	xz	0.1	0.0353508
41	xz	261-314	0.044	107.89	2.95323	0.0148989		8	xz	0.3	0.0642882
28	xz	326-373	0.064	94.091	2.82154	0.0226827		3	xz	0.2	0.0657109
18	xz	311-364	0.071	99.196	2.87167	0.0247243		9	xz	0.3	0.0703159
44	xz	250-291	0.1	68.985	2.54422	0.0393047		5	xz	0.3	0.0705566
23	xz	157-204	0.109	77.885	2.64924	0.0411439		7	xz	0.3	0.0876869
36	xz	36-95	0.126	120.248	3.06194	0.0411504		4	xz	0.3	0.0955761
15	xz	301-339	0.1	45.316	2.21167	0.0452147		10	xz	0.3	0.0987183
50	xz	281-336	0.131	86.263	2.74102	0.0477925		13	xz	0.4	0.107968
32	xz	142-206	0.203	223.815	3.76646	0.0538968		11	xz	0.4	0.108615
34	xz	335-376	0.145	65.208	2.49691	0.0580717		6	xz	0.3	0.112268
1	xz	2-57	0.211	153.228	3.31958	0.0635623		15	xz	0.5	0.120019
5	xz	211-259	0.213	107.285	2.9477	0.0722598		14	xz	0.4	0.12369
22	xz	158-215	0.276	100.48	2.88401	0.0957001		16	xz	0.6	0.130395
27	xz	216-269	0.324	112.345	2.99333	0.108241		12	xz	0.4	0.130475
40	xz	234-287	0.318	84.295	2.72001	0.116911		18	xz	0.6	0.133407
11	xz	140-194	0.341	76.883	2.63783	0.129273		19	xz	0.6	0.159654
37	xz	74-123	0.4	120.513	3.06418	0.13054		17	xz	0.6	0.167979
26	xz	207-249	0.353	70.905	2.56761	0.137482		20	xz	0.7	0.186259
16	xz	99-145	0.404	99.812	2.8776	0.140395		21	xz	0.7	0.203789
33	xz	264-336	0.581	285.324	4.08397	0.142263		23	xz	0.7	0.203938
39	xz	16-90	0.537	211.564	3.69644	0.145275		22	xz	0.7	0.23083
25	xz	218-257	0.31	34.398	2.0175	0.153655		25	xz	0.8	0.24109
20	xz	116-182	0.607	156.383	3.34221	0.181617		32	xz	1	0.24127
29	xz	232-280	0.563	86.684	2.74547	0.205065		29	xz	0.9	0.262818
46	xz	43-98	0.623	113.146	3.00043	0.207637		26	xz	0.9	0.283061
48	xz	126-174	0.654	105.489	2.93116	0.22312		24	xz	0.8	0.284802
3	xz	104-160	0.668	102.991	2.90784	0.229724		28	xz	0.9	0.296647
42	xz	101-181	0.798	164.49	3.39899	0.234776		35	xz	1.2	0.298257
2	xz	48-103	0.713	115.113	3.01772	0.236271		30	xz	1	0.302948
9	xz	58-142	1.119	357.825	4.40413	0.25408		33	xz	1	0.303735
14	xz	287-334	0.682	78.469	2.65585	0.256792		31	xz	1	0.303879
12	xz	194-234	0.625	50.7	2.296	0.272212		34	xz	1.1	0.309273
35	xz	1-37	0.586	36.984	2.06685	0.283524		27	xz	0.9	0.315713
6	xz	236-311	1.048	207.159	3.67061	0.285511		38	xz	1.2	0.324065
49	xz	224-263	0.723	56.082	2.37453	0.304481		39	xz	1.2	0.339815
4	xz	145-191	0.864	70.298	2.56026	0.337465		36	xz	1.2	0.349617
45	xz	10-60	0.86	69.208	2.54696	0.337657		37	xz	1.2	0.354221
47	xz	135-183	0.893	58.69	2.41078	0.370419
43	xz	144-191	1.058	96.309	2.84354	0.372072
21	xz	127-175	1.128	101.294	2.89178	0.390072
31	xz	100-173	1.637	308.736	4.19275	0.390436
30	xz	294-370	1.805	379.206	4.49016	0.40199
19	xz	237-303	1.458	165.114	3.40328	0.42841
8	xz	287-325	1.125	60.448	2.43462	0.462085
7	xz	254-310	1.369	103.011	2.90802	0.470766
17	xz	162-216	1.566	150.863	3.30241	0.474199
38	xz	1-52	1.579	134.543	3.17876	0.496735
24	xz	188-228	1.933	78.818	2.65978	0.726753
