# Supplementary material for: Role of Histone Deacetylases in Gene Regulation at Nuclear Lamina
Source: PLoS One. 2012 Nov 30;7(11):e49692. doi: 10.1371/journal.pone.0049692 (PMC3511463; doi:10.1371/journal.pone.0049692)
Supplement: Table S6 — Data used to generate the plot of HDAC1 enrichment across the 60D1 region. (XLSX) [file pone.0049692.s015.xlsx]

## Sheet: Sheet1
Data from Gene Expression Omnibus series GSE22069, Sample GSM550473 (RPD3 replicate 1 [DamID]) and Sample GSM550472 (RPD3 replicate 2 [DamID])
Channel 1 (CH1): Embryonic Drosophila cells, Kc167 cells, expressing RPD3(HDAC1)-Dam
Channel 2 (CH2): Embryonic Drosophila cells, Kc167 cells, expressing Dam-only
													Value is Median normalized log2(CH1/CH2)
60D1 region	IMAGE_ID	GENE_EXPR_OPTION	SEQ_ID	PROBE_ID	POSITION	X	Y	MATCH_INDEX	SEQ_URL	PM	MM		Value Replicate 1	Value Replicate 2	Average Value
	4912602_532	BLOCK1	2R	DMEL0000216557	20342438	119	447	64360550		550.89	0		-0.064	0.042	-0.011
CG13579, strand [+] Location: 2R, 20342816-20378179	4912602_532	BLOCK1	2R	DMEL0000216558	20342746	97	871	64360551		1263.89	0		-0.203	-0.37	-0.2865
	4912602_532	BLOCK1	2R	DMEL0000216559	20343031	435	345	64360552		3793.22	0		-0.355	-0.922	-0.6385
	4912602_532	BLOCK1	2R	DMEL0000216560	20343349	48	522	64360553		9578.22	0		-1.305	-0.752	-1.0285
	4912602_532	BLOCK1	2R	DMEL0000216561	20343618	716	250	64360554		2625.33	0		-1.196	-0.559	-0.8775
	4912602_532	BLOCK1	2R	DMEL0000216562	20343917	230	212	64360555		1410.44	0		-1.566	-0.152	-0.859
	4912602_532	BLOCK1	2R	DMEL0000216563	20344233	128	524	64360556		1022.33	0		-0.896	-0.114	-0.505
	4912602_532	BLOCK1	2R	DMEL0000216564	20344517	370	564	64360557		868.89	0		-0.333	-0.344	-0.3385
	4912602_532	BLOCK1	2R	DMEL0000216565	20344852	668	722	64360558		787.33	0		-0.429	-0.51	-0.4695
	4912602_532	BLOCK1	2R	DMEL0000216566	20345125	380	850	64360559		458.89	0		0.185	-0.515	-0.165
	4912602_532	BLOCK1	2R	DMEL0000216567	20345451	668	364	64360560		1340	0		0.167	0.157	0.162
	4912602_532	BLOCK1	2R	DMEL0000216568	20345740	333	945	64360561		881.44	0		0.748	-0.088	0.33
	4912602_532	BLOCK1	2R	DMEL0000216569	20346015	659	313	64360562		770.78	0		-0.089	0.063	-0.013
	4912602_532	BLOCK1	2R	DMEL0000216570	20346315	614	514	64360563		826	0		-0.105	-0.117	-0.111
	4912602_532	BLOCK1	2R	DMEL0000216571	20346655	141	13	64360564		345.11	0		-0.154	0.078	-0.038
	4912602_532	BLOCK1	2R	DMEL0000216572	20346922	234	946	64360565		834.11	0		-1.034	0.127	-0.4535
	4912602_532	BLOCK1	2R	DMEL0000216573	20347222	25	851	64360566		853	0		-1.191	-0.278	-0.7345
	4912602_532	BLOCK1	2R	DMEL0000216574	20347548	6	272	64360567		1268.11	0		-1.251	0.303	-0.474
	4912602_532	BLOCK1	2R	DMEL0000216575	20347819	377	841	64360568		1067	0		-0.128	-0.329	-0.2285
	4912602_532	BLOCK1	2R	DMEL0000216576	20348118	214	582	64360569		1111.11	0		-0.44	-0.214	-0.327
	4912602_532	BLOCK1	2R	DMEL0000216577	20348418	522	1008	64360570		397.67	0		0.055	-0.344	-0.1445
	4912602_532	BLOCK1	2R	DMEL0000216578	20348716	460	64	64360571		531.11	0		-0.378	0.179	-0.0995
	4912602_532	BLOCK1	2R	DMEL0000216579	20349028	763	871	64360572		568.44	0		0.333	-0.26	0.0365
	4912602_532	BLOCK1	2R	DMEL0000216580	20349315	353	651	64360573		454.44	0		0.6	-0.487	0.0565
	4912602_532	BLOCK1	2R	DMEL0000216582	20349949	74	824	64360574		1054.56	0		-0.244	0.118	-0.063
	4912602_532	BLOCK1	2R	DMEL0000216583	20350215	465	647	64360575		427.78	0		-0.603	0.152	-0.2255
	4912602_532	BLOCK1	2R	DMEL0000216584	20350519	325	195	64360576		1074.78	0		-1.142	0.667	-0.2375
	4912602_532	BLOCK1	2R	DMEL0000216585	20350830	24	568	64360577		3437.11	0		0.805	0.13	0.4675
	4912602_532	BLOCK1	2R	DMEL0000216586	20351115	524	138	64360578		1149.89	0		-0.128	-0.754	-0.441
	4912602_532	BLOCK1	2R	DMEL0000216587	20351424	376	332	64360579		755.33	0		-0.493	-0.033	-0.263
	4912602_532	BLOCK1	2R	DMEL0000216588	20351753	107	957	64360580		483.11	0		-0.109	-0.08	-0.0945
	4912602_532	BLOCK1	2R	DMEL0000216589	20352015	762	956	64360581		527.78	0		0.25	-0.002	0.124
	4912602_532	BLOCK1	2R	DMEL0000216590	20352320	323	609	64360582		418.78	0		-0.243	-0.123	-0.183
	4912602_532	BLOCK1	2R	DMEL0000216591	20352615	90	516	64360583		726.56	0		-0.569	-0.368	-0.4685
	4912602_532	BLOCK1	2R	DMEL0000216592	20352915	395	147	64360584		1461.67	0		-0.914	-0.807	-0.8605
	4912602_532	BLOCK1	2R	DMEL0000216593	20353222	287	935	64360585		6127.22	0		-1.382	-0.806	-1.094
	4912602_532	BLOCK1	2R	DMEL0000216594	20353522	508	262	64360586		1494.78	0		-0.964	-0.315	-0.6395
	4912602_532	BLOCK1	2R	DMEL0000216595	20353844	392	376	64360587		3741.44	0		-1.375	-0.479	-0.927
	4912602_532	BLOCK1	2R	DMEL0000216596	20354154	13	735	64360588		1281.89	0		-0.417	-0.16	-0.2885
	4912602_532	BLOCK1	2R	DMEL0000216597	20354418	204	884	64360589		1713.56	0		-1.162	-0.045	-0.6035
	4912602_532	BLOCK1	2R	DMEL0000216598	20354715	610	108	64360590		1035.78	0		-0.423	-0.27	-0.3465
	4912602_532	BLOCK1	2R	DMEL0000216599	20355031	50	836	64360591		9587.89	0		-0.093	0.408	0.1575
	4912602_532	BLOCK1	2R	DMEL0000216600	20355342	327	983	64360592		12974.1	0		-0.41	0.564	0.077
	4912602_532	BLOCK1	2R	DMEL0000216601	20355615	205	703	64360593		914.78	0		0.373	-0.124	0.1245
	4912602_532	BLOCK1	2R	DMEL0000216602	20355953	142	1016	64360594		732.33	0		0.017	0.512	0.2645
	4912602_532	BLOCK1	2R	DMEL0000216603	20356228	763	315	64360595		369.22	0		0.218	-0.042	0.088
	4912602_532	BLOCK1	2R	DMEL0000216604	20356533	546	504	64360596		723.11	0		-1.134	-0.103	-0.6185
	4912602_532	BLOCK1	2R	DMEL0000216605	20356855	763	445	64360597		510	0		-0.473	0.099	-0.187
	4912602_532	BLOCK1	2R	DMEL0000216606	20357116	13	567	64360598		398.67	0		0.413	-0.037	0.188
	4912602_532	BLOCK1	2R	DMEL0000216607	20357423	394	554	64360599		478.67	0		-0.2	-0.177	-0.1885
	4912602_532	BLOCK1	2R	DMEL0000216608	20357751	220	440	64360600		375.78	0		0.209	0.27	0.2395
	4912602_532	BLOCK1	2R	DMEL0000216609	20358054	561	715	64360601		573.11	0		0.538	0.084	0.311
	4912602_532	BLOCK1	2R	DMEL0000216610	20358321	510	468	64360602		682.33	0		-0.718	0.623	-0.0475
	4912602_532	BLOCK1	2R	DMEL0000216611	20358615	344	862	64360603		997.56	0		-0.502	-0.096	-0.299
	4912602_532	BLOCK1	2R	DMEL0000216612	20358915	549	563	64360604		728.78	0		-0.241	-0.096	-0.1685
	4912602_532	BLOCK1	2R	DMEL0000216613	20359226	469	143	64360605		377.22	0		0.527	0.153	0.34
	4912602_532	BLOCK1	2R	DMEL0000216614	20359522	334	540	64360606		673.33	0		-0.547	0.386	-0.0805
	4912602_532	BLOCK1	2R	DMEL0000216615	20359843	404	742	64360607		2961.22	0		-0.21	0.745	0.2675
	4912602_532	BLOCK1	2R	DMEL0000216616	20360122	702	398	64360608		3093.22	0		-0.899	0.767	-0.066
	4912602_532	BLOCK1	2R	DMEL0000216617	20360442	751	693	64360609		2908.11	0		-0.075	0.598	0.2615
	4912602_532	BLOCK1	2R	DMEL0000216618	20360721	237	341	64360610		451.11	0		-0.333	-0.214	-0.2735
	4912602_532	BLOCK1	2R	DMEL0000216619	20361022	701	785	64360611		894.22	0		-0.875	-0.216	-0.5455
	4912602_532	BLOCK1	2R	DMEL0000216620	20361315	235	643	64360612		689.56	0		-0.239	-0.441	-0.34
	4912602_532	BLOCK1	2R	DMEL0000216621	20361633	633	801	64360613		9066.89	0		-1.105	-0.59	-0.8475
	4912602_532	BLOCK1	2R	DMEL0000216622	20361932	431	939	64360614		2207.89	0		-1.755	-0.727	-1.241
	4912602_532	BLOCK1	2R	DMEL0000216623	20362215	109	421	64360615		927.22	0		-1.56	-0.543	-1.0515
	4912602_532	BLOCK1	2R	DMEL0000216624	20362515	264	848	64360616		669.78	0		-1.121	-1.007	-1.064
	4912602_532	BLOCK1	2R	DMEL0000216625	20362849	127	521	64360617		478.22	0		-0.373	-0.712	-0.5425
	4912602_532	BLOCK1	2R	DMEL0000216626	20363136	766	424	64360618		4045.44	0		0.086	0.077	0.0815
	4912602_532	BLOCK1	2R	DMEL0000216627	20363415	502	806	64360619		477.56	0		0.334	0.098	0.216
	4912602_532	BLOCK1	2R	DMEL0000216628	20363738	503	969	64360620		538.33	0		0.338	-0.041	0.1485
	4912602_532	BLOCK1	2R	DMEL0000216629	20364023	247	91	64360621		1345.89	0		-0.212	-0.052	-0.132
	4912602_532	BLOCK1	2R	DMEL0000216630	20364343	293	775	64360622		1325.22	0		-0.603	-0.596	-0.5995
	4912602_532	BLOCK1	2R	DMEL0000216631	20364616	670	508	64360623		4420	0		-1.712	-0.698	-1.205
	4912602_532	BLOCK1	2R	DMEL0000216632	20364928	90	512	64360624		2486.78	0		-1.067	-1.651	-1.359
	4912602_532	BLOCK1	2R	DMEL0000216633	20365231	628	168	64360625		1273.22	0		-0.664	-0.828	-0.746
	4912602_532	BLOCK1	2R	DMEL0000216634	20365551	227	613	64360626		505.56	0		-0.258	-0.455	-0.3565
	4912602_532	BLOCK1	2R	DMEL0000216635	20365851	376	550	64360627		798.56	0		-0.312	-0.18	-0.246
	4912602_532	BLOCK1	2R	DMEL0000216636	20366116	746	708	64360628		414.89	0		0.24	-0.208	0.016
	4912602_532	BLOCK1	2R	DMEL0000216637	20366415	300	14	64360629		797.56	0		0.17	-0.049	0.0605
	4912602_532	BLOCK1	2R	DMEL0000216638	20366739	572	280	64360630		833.89	0		0.026	-0.094	-0.034
	4912602_532	BLOCK1	2R	DMEL0000216639	20367021	173	625	64360631		457.56	0		0.063	-0.036	0.0135
	4912602_532	BLOCK1	2R	DMEL0000216640	20367315	350	712	64360632		486.33	0		0.421	0.171	0.296
	4912602_532	BLOCK1	2R	DMEL0000216641	20367615	348	288	64360633		446.22	0		-0.012	0.048	0.018
	4912602_532	BLOCK1	2R	DMEL0000216642	20367915	94	26	64360634		1619.33	0		0.516	0.13	0.323
	4912602_532	BLOCK1	2R	DMEL0000216643	20368228	240	124	64360635		2536.11	0		0.031	-0.039	-0.004
	4912602_532	BLOCK1	2R	DMEL0000216644	20368521	475	829	64360636		7888.89	0		-0.295	0.125	-0.085
	4912602_532	BLOCK1	2R	DMEL0000216645	20368827	292	158	64360637		1953	0		0.405	0.044	0.2245
	4912602_532	BLOCK1	2R	DMEL0000216646	20369115	127	59	64360638		431.44	0		-0.051	0.144	0.0465
	4912602_532	BLOCK1	2R	DMEL0000216647	20369416	527	463	64360639		1146.67	0		-0.628	0.03	-0.299
	4912602_532	BLOCK1	2R	DMEL0000216648	20369746	219	241	64360640		2025.11	0		-1.175	0.09	-0.5425
	4912602_532	BLOCK1	2R	DMEL0000216649	20370044	733	885	64360641		780.78	0		-1.443	-0.456	-0.9495
	4912602_532	BLOCK1	2R	DMEL0000216650	20370329	387	53	64360642		1911.67	0		-0.8	-0.689	-0.7445
	4912602_532	BLOCK1	2R	DMEL0000216651	20370639	601	975	64360643		1079.44	0		-0.526	-1.129	-0.8275
	4912602_532	BLOCK1	2R	DMEL0000216652	20370915	223	127	64360644		1906.44	0		-1.375	-0.646	-1.0105
	4912602_532	BLOCK1	2R	DMEL0000216653	20371219	445	693	64360645		730.44	0		0.405	-0.41	-0.0025
	4912602_532	BLOCK1	2R	DMEL0000216654	20371521	707	489	64360646		660	0		-0.302	0.175	-0.0635
	4912602_532	BLOCK1	2R	DMEL0000216655	20371822	533	755	64360647		2190.56	0		-0.702	-0.3	-0.501
	4912602_532	BLOCK1	2R	DMEL0000216656	20372117	210	376	64360648		1500.56	0		-0.687	-0.805	-0.746
	4912602_532	BLOCK1	2R	DMEL0000216657	20372415	243	917	64360649		658.22	0		-0.588	0.063	-0.2625
	4912602_532	BLOCK1	2R	DMEL0000216658	20372742	678	784	64360650		536.78	0		-0.424	-0.192	-0.308
	4912602_532	BLOCK1	2R	DMEL0000216659	20373050	259	779	64360651		303.89	0		0.447	-0.178	0.1345
	4912602_532	BLOCK1	2R	DMEL0000216660	20373330	332	362	64360652		1576.44	0		-0.864	0.228	-0.318
	4912602_532	BLOCK1	2R	DMEL0000216661	20373618	434	862	64360653		2937.89	0		-1.212	0.372	-0.42
	4912602_532	BLOCK1	2R	DMEL0000216662	20373944	195	351	64360654		1602.56	0		-0.868	0.248	-0.31
	4912602_532	BLOCK1	2R	DMEL0000216663	20374255	612	462	64360655		498.67	0		-0.314	0.299	-0.0075
	4912602_532	BLOCK1	2R	DMEL0000216664	20374517	576	4	64360656		601.78	0		-0.666	0.315	-0.1755
	4912602_532	BLOCK1	2R	DMEL0000216665	20374816	527	713	64360657		614.33	0		0.014	0.207	0.1105
	4912602_532	BLOCK1	2R	DMEL0000216666	20375121	301	617	64360658		1847.44	0		-0.212	-0.047	-0.1295
	4912602_532	BLOCK1	2R	DMEL0000216667	20375422	433	239	64360659		1919	0		-0.613	-0.554	-0.5835
	4912602_532	BLOCK1	2R	DMEL0000216668	20375750	468	678	64360660		4894.44	0		-0.686	-0.468	-0.577
	4912602_532	BLOCK1	2R	DMEL0000216669	20376051	245	403	64360661		437.11	0		-0.155	0.033	-0.061
	4912602_532	BLOCK1	2R	DMEL0000216670	20376315	580	848	64360662		615.22	0		0.542	0.141	0.3415
	4912602_532	BLOCK1	2R	DMEL0000216671	20376635	64	962	64360663		2257.67	0		0.363	0.338	0.3505
	4912602_532	BLOCK1	2R	DMEL0000216672	20376918	245	839	64360664		1943.33	0		0.806	0.763	0.7845
	4912602_532	BLOCK1	2R	DMEL0000216673	20377215	647	203	64360665		2166.44	0		1.38	0.53	0.955
	4912602_532	BLOCK1	2R	DMEL0000216674	20377544	152	714	64360666		515.22	0		0.701	0.54	0.6205
	4912602_532	BLOCK1	2R	DMEL0000216675	20377848	121	43	64360667		6304.89	0		1.056	1.048	1.052
	4912602_532	BLOCK1	2R	DMEL0000216676	20378148	238	822	64360668		12880.3	0		-0.079	1.218	0.5695
	4912602_532	BLOCK1	2R	DMEL0000216677	20378415	348	18	64360669		15501.1	0		0.153	0.747	0.45
	4912602_532	BLOCK1	2R	DMEL0000216678	20378715	170	494	64360670		9036.33	0		-0.034	1.17	0.568
	4912602_532	BLOCK1	2R	DMEL0000216679	20379029	380	308	64360671		3100.44	0		0.472	0.96	0.716
	4912602_532	BLOCK1	2R	DMEL0000216680	20379352	666	894	64360672		1083.78	0		0.162	0.757	0.4595
	4912602_532	BLOCK1	2R	DMEL0000216681	20379635	250	650	64360673		3085.22	0		-0.025	1.109	0.542
	4912602_532	BLOCK1	2R	DMEL0000216682	20379916	112	418	64360674		572.33	0		0.211	0.288	0.2495
	4912602_532	BLOCK1	2R	DMEL0000216683	20380223	273	15	64360675		2927.44	0		0.551	0.158	0.3545
	4912602_532	BLOCK1	2R	DMEL0000216684	20380536	514	868	64360676		322.78	0		0.718	-0.051	0.3335
	4912602_532	BLOCK1	2R	DMEL0000216685	20380837	12	122	64360677		936.89	0		0.085	0.473	0.279
	4912602_532	BLOCK1	2R	DMEL0000216686	20381116	423	479	64360678		4012.44	0		0.289	0.833	0.561
	4912602_532	BLOCK1	2R	DMEL0000216687	20381415	45	239	64360679		1923.78	0		0.271	1.222	0.7465
	4912602_532	BLOCK1	2R	DMEL0000216688	20381750	445	787	64360680		2261.22	0		1.07	0.593	0.8315
Crtp, strand [+] Location: 2R, 20382041-20384550	4912602_532	BLOCK1	2R	DMEL0000216689	20382039	721	277	64360681		1933.22	0		1.42	1.185	1.3025
	4912602_532	BLOCK1	2R	DMEL0000216690	20382353	381	13	64360682		30171.5	0		1.048	0.854	0.951
	4912602_532	BLOCK1	2R	DMEL0000216691	20382632	259	805	64360683		25309.9	0		0.805	0.773	0.789
	4912602_532	BLOCK1	2R	DMEL0000216692	20382952	655	941	64360684		4070.89	0		1.2	1.516	1.358
	4912602_532	BLOCK1	2R	DMEL0000216693	20383215	159	829	64360685		22753.7	0		0.811	0.722	0.7665
	4912602_532	BLOCK1	2R	DMEL0000216694	20383554	476	214	64360686		901.11	0		1.33	0.778	1.054
	4912602_532	BLOCK1	2R	DMEL0000216695	20383815	31	119	64360687		3317.78	0		0.151	0.261	0.206
	4912602_532	BLOCK1	2R	DMEL0000216696	20384118	196	418	64360688		6667.22	0		-0.131	0.164	0.0165
	4912602_532	BLOCK1	2R	DMEL0000216697	20384445	106	332	64360689		15045.3	0		-0.705	-0.254	-0.4795
	4912602_532	BLOCK1	2R	DMEL0000216698	20384746	713	79	64360690		5285.89	0		-0.455	0.452	-0.0015
	4912602_532	BLOCK1	2R	DMEL0000216699	20385015	625	171	64360691		17160.2	0		-0.639	-0.561	-0.6
	4912602_532	BLOCK1	2R	DMEL0000216700	20385337	343	609	64360692		8842.22	0		-0.357	0.185	-0.086
Yu, strand [+] Location: 2R, 20385606-20386192	4912602_532	BLOCK1	2R	DMEL0000216701	20385630	669	659	64360693		3414.78	0		0.171	-0.242	-0.0355
	4912602_532	BLOCK1	2R	DMEL0000216702	20385955	500	904	64360694		592.44	0		0.239	0.067	0.153
	4912602_532	BLOCK1	2R	DMEL0000216703	20386253	349	259	64360695		487.22	0		-0.52	-0.117	-0.3185
Ssl, strand [-] Location: 2R, 20386766-20387754	4912602_532	BLOCK1	2R	DMEL0000216704	20386515	351	587	64360696		1043.67	0		0.006	0.165	0.0855
	4912602_532	BLOCK1	2R	DMEL0000216705	20386850	371	277	64360697		1623.44	0		-0.959	0.076	-0.4415
	4912602_532	BLOCK1	2R	DMEL0000216706	20387126	693	461	64360698		3924	0		-0.276	0.44	0.082
	4912602_532	BLOCK1	2R	DMEL0000216707	20387423	150	848	64360699		7768.11	0		0.782	0.113	0.4475
	4912602_532	BLOCK1	2R	DMEL0000216708	20387751	138	856	64360700		3223.44	0		0.681	0.426	0.5535
	4912602_532	BLOCK1	2R	DMEL0000216709	20388031	472	60	64360701		553.67	0		0.607	0.008	0.3075
Pros28.1B, strand [-] Location: 2R, 20388387-20389757	4912602_532	BLOCK1	2R	DMEL0000216710	20388350	446	668	64360702		3355.44	0		1.315	-0.337	0.489
	4912602_532	BLOCK1	2R	DMEL0000216711	20388653	373	827	64360703		1729.33	0		1.264	-0.147	0.5585
	4912602_532	BLOCK1	2R	DMEL0000216712	20388915	326	274	64360704		343.22	0		0.861	-0.064	0.3985
	4912602_532	BLOCK1	2R	DMEL0000216713	20389246	286	438	64360705		488.33	0		1.189	-0.112	0.5385
	4912602_532	BLOCK1	2R	DMEL0000216714	20389519	326	4	64360706		489.33	0		0.665	-0.016	0.3245
	4912602_532	BLOCK1	2R	DMEL0000216715	20389849	18	820	64360707		5157	0		2.666	1.827	2.2465
	4912602_532	BLOCK1	2R	DMEL0000216716	20390136	374	442	64360708		1713	0		3.004	1.388	2.196
	4912602_532	BLOCK1	2R	DMEL0000216717	20390430	230	734	64360709		5727.67	0		1.138	1.792	1.465
	4912602_532	BLOCK1	2R	DMEL0000216718	20390722	531	469	64360710		4511.33	0		0.73	1.897	1.3135
	4912602_532	BLOCK1	2R	DMEL0000216719	20391043	51	307	64360711		1737.33	0		1.164	1.424	1.294
	4912602_532	BLOCK1	2R	DMEL0000216720	20391315	280	976	64360712		713.67	0		0.355	-0.056	0.1495
	4912602_532	BLOCK1	2R	DMEL0000216721	20391615	668	86	64360713		1878.11	0		-0.73	-0.353	-0.5415
	4912602_532	BLOCK1	2R	DMEL0000216722	20391915	198	946	64360714		874.11	0		-0.521	-0.654	-0.5875
	4912602_532	BLOCK1	2R	DMEL0000216723	20392225	277	351	64360715		2725	0		-0.33	0.326	-0.002
	4912602_532	BLOCK1	2R	DMEL0000216724	20392524	542	120	64360716		9648.56	0		-1.546	-0.588	-1.067
	4912602_532	BLOCK1	2R	DMEL0000216725	20392841	749	77	64360717		894	0		-0.196	0.125	-0.0355
	4912602_532	BLOCK1	2R	DMEL0000216726	20393115	82	608	64360718		494.89	0		0.074	0.012	0.043
	4912602_532	BLOCK1	2R	DMEL0000216727	20393415	489	761	64360719		573.22	0		-0.134	0.005	-0.0645
	4912602_532	BLOCK1	2R	DMEL0000216728	20393715	662	136	64360720		535.56	0		-1.206	-0.341	-0.7735
	4912602_532	BLOCK1	2R	DMEL0000216729	20394041	676	470	64360721		2262.33	0		0.858	-0.091	0.3835
CG13581, strand [+] Location: 2R, 20394398-20395236	4912602_532	BLOCK1	2R	DMEL0000216730	20394343	143	611	64360722		1249.89	0		0.322	0.27	0.296
	4912602_532	BLOCK1	2R	DMEL0000216731	20394634	463	519	64360723		12059.9	0		-0.381	0.232	-0.0745
	4912602_532	BLOCK1	2R	DMEL0000216732	20394942	712	1014	64360724		836.33	0		0.416	0.362	0.389
	4912602_532	BLOCK1	2R	DMEL0000216733	20395246	552	840	64360725		2911.89	0		0.622	1.156	0.889
	4912602_532	BLOCK1	2R	DMEL0000216734	20395540	371	85	64360726		10115.1	0		0.156	0.732	0.444
	4912602_532	BLOCK1	2R	DMEL0000216735	20395833	122	186	64360727		3403.33	0		0.763	0.786	0.7745
	4912602_532	BLOCK1	2R	DMEL0000216736	20396137	755	927	64360728		481.33	0		-0.253	-0.392	-0.3225
	4912602_532	BLOCK1	2R	DMEL0000216737	20396450	369	329	64360729		6019.78	0		-0.144	0.639	0.2475
	4912602_532	BLOCK1	2R	DMEL0000216738	20396715	289	193	64360730		510.33	0		0.349	-0.03	0.1595
Letm1, strand [-] Location: 2R, 20397031-20402843	4912602_532	BLOCK1	2R	DMEL0000216739	20397015	624	882	64360731		1535.89	0		0.534	-0.58	-0.023
	4912602_532	BLOCK1	2R	DMEL0000216740	20397319	67	727	64360732		2343.11	0		0.584	-0.752	-0.084
	4912602_532	BLOCK1	2R	DMEL0000216741	20397647	711	391	64360733		1088.67	0		1.141	0.43	0.7855
	4912602_532	BLOCK1	2R	DMEL0000216742	20397915	414	672	64360734		458.56	0		-0.641	0.268	-0.1865
	4912602_532	BLOCK1	2R	DMEL0000216743	20398227	226	782	64360735		860.56	0		0.129	0.569	0.349
	4912602_532	BLOCK1	2R	DMEL0000216744	20398520	617	493	64360736		921	0		0.219	0.51	0.3645
	4912602_532	BLOCK1	2R	DMEL0000216745	20398815	640	942	64360737		12459.3	0		0.77	1.436	1.103
	4912602_532	BLOCK1	2R	DMEL0000216746	20399124	227	931	64360738		53180.6	0		0.18	0.644	0.412
	4912602_532	BLOCK1	2R	DMEL0000216747	20399454	287	579	64360739		42109.3	0		0.557	0.129	0.343
	4912602_532	BLOCK1	2R	DMEL0000216748	20399744	755	235	64360740		57609.8	0		0.753	-0.139	0.307
	4912602_532	BLOCK1	2R	DMEL0000216749	20400037	534	750	64360741		23870.8	0		1.685	-0.151	0.767
	4912602_532	BLOCK1	2R	DMEL0000216750	20400326	60	600	64360742		20526	0		1.733	-0.035	0.849
	4912602_532	BLOCK1	2R	DMEL0000216751	20400648	443	397	64360743		3887.33	0		0.889	0.422	0.6555
	4912602_532	BLOCK1	2R	DMEL0000216752	20400952	235	209	64360744		3518.56	0		0.559	-0.138	0.2105
	4912602_532	BLOCK1	2R	DMEL0000216753	20401236	344	280	64360745		2621.67	0		0.838	0.202	0.52
	4912602_532	BLOCK1	2R	DMEL0000216754	20401518	695	859	64360746		7840.33	0		0.446	-0.117	0.1645
	4912602_532	BLOCK1	2R	DMEL0000216755	20401830	647	713	64360747		7011.67	0		1.293	-0.221	0.536
	4912602_532	BLOCK1	2R	DMEL0000216756	20402115	733	191	64360748		4935.33	0		0.232	0.395	0.3135
	4912602_532	BLOCK1	2R	DMEL0000216757	20402429	90	1014	64360749		1866.33	0		0.635	0.713	0.674
	4912602_532	BLOCK1	2R	DMEL0000216758	20402715	454	290	64360750		8685.44	0		0.078	0.471	0.2745
	4912602_532	BLOCK1	2R	DMEL0000216759	20403019	371	197	64360751		5755.89	0		0.096	0.177	0.1365
Ir60b, strand [+] Location: 2R, 20403248-20404981	4912602_532	BLOCK1	2R	DMEL0000216760	20403352	299	243	64360752		2859.89	0		-0.003	0.958	0.4775
	4912602_532	BLOCK1	2R	DMEL0000216761	20403649	509	169	64360753		1526.78	0		0.619	0.547	0.583
	4912602_532	BLOCK1	2R	DMEL0000216762	20403915	205	195	64360754		875.78	0		-0.268	0.419	0.0755
	4912602_532	BLOCK1	2R	DMEL0000216763	20404221	488	268	64360755		2595.89	0		-0.252	1.214	0.481
	4912602_532	BLOCK1	2R	DMEL0000216764	20404516	525	17	64360756		2509.33	0		0.235	0.895	0.565
	4912602_532	BLOCK1	2R	DMEL0000216765	20404818	273	489	64360757		1470.89	0		1.117	0.894	1.0055
	4912602_532	BLOCK1	2R	DMEL0000216766	20405154	451	343	64360758		5700.44	0		1.421	1.287	1.354
													Value is Median normalized log2(CH1/CH2)
Control	IMAGE_ID	GENE_EXPR_OPTION	SEQ_ID	PROBE_ID	POSITION	X	Y	MATCH_INDEX	SEQ_URL	PM	MM		Value Replicate 1	Value Replicate 2	Average Value
Rp49, strand [-] Location: 3R, 25870951-25871880	4912602_532	BLOCK1	3R	DMEL0000383447	25870815	174	868	64517912		1985.22	0		1.094	1.02	1.057
	4912602_532	BLOCK1	3R	DMEL0000383448	25871102	146	616	64517913		746.56	0		0.316	0.508	0.412
	4912602_532	BLOCK1	3R	DMEL0000383449	25871414	242	234	64517914		458.56	0		0.2	0.093	0.1465
	4912602_532	BLOCK1	3R	DMEL0000383450	25871700	629	641	64517915		2003.44	0		1.303	1.137	1.22
	4912602_532	BLOCK1	3R	DMEL0000383451	25872000	676	86	64517916		4326.78	0		1.11	1.406	1.258
													Value is Median normalized log2(CH1/CH2)
Control	IMAGE_ID	GENE_EXPR_OPTION	SEQ_ID	PROBE_ID	POSITION	X	Y	MATCH_INDEX	SEQ_URL	PM	MM		Value Replicate 1	Value Replicate 2	Average Value
Actin5C, strand [+] Location: X, 5794894-5799261	4912602_532	BLOCK1	X	DMEL0000019291	5794650	299	861	64177933		1199.44	0		-0.717	0.426	-0.1455
	4912602_532	BLOCK1	X	DMEL0000019292	5794948	337	477	64177934		1138.33	0		0.122	-0.321	-0.0995
	4912602_532	BLOCK1	X	DMEL0000019293	5795242	245	411	64177935		911.67	0		-1.159	-0.701	-0.93
	4912602_532	BLOCK1	X	DMEL0000019294	5795551	307	303	64177936		1372.78	0		0.217	-0.656	-0.2195
	4912602_532	BLOCK1	X	DMEL0000019295	5795848	75	229	64177937		462.22	0		0.917	0.037	0.477
	4912602_532	BLOCK1	X	DMEL0000019296	5796111	228	608	64177938		488.89	0		0.723	0.609	0.666
	4912602_532	BLOCK1	X	DMEL0000019297	5796449	595	553	64177939		583.22	0		0.236	0.192	0.214
	4912602_532	BLOCK1	X	DMEL0000019298	5796732	762	882	64177940		603.44	0		0.432	-0.328	0.052
	4912602_532	BLOCK1	X	DMEL0000019299	5797035	341	343	64177941		511.89	0		-0.564	-0.446	-0.505
	4912602_532	BLOCK1	X	DMEL0000019301	5797640	677	819	64177942		2021.67	0		-0.587	0.097	-0.245
	4912602_532	BLOCK1	X	DMEL0000019302	5797950	409	693	64177943		3460	0		-0.343	-0.258	-0.3005
	4912602_532	BLOCK1	X	DMEL0000019303	5798218	687	855	64177944		1939.33	0		-0.367	0.018	-0.1745
	4912602_532	BLOCK1	X	DMEL0000019304	5798511	170	768	64177945		1131.22	0		0.397	0.068	0.2325
	4912602_532	BLOCK1	X	DMEL0000019305	5798818	273	433	64177946		2160.11	0		-0.459	-0.575	-0.517
	4912602_532	BLOCK1	X	DMEL0000019306	5799111	166	640	64177947		6071	0		-0.686	-0.801	-0.7435
	4912602_532	BLOCK1	X	DMEL0000019307	5799443	701	571	64177948		360	0		1.026	0.411	0.7185
													Value is Median normalized log2(CH1/CH2)
Control	IMAGE_ID	GENE_EXPR_OPTION	SEQ_ID	PROBE_ID	POSITION	X	Y	MATCH_INDEX	SEQ_URL	PM	MM		Value Replicate 1	Value Replicate 2	Average Value
RpL9, strand [-] Location: 2L, 11002833-110041189	4912602_532	BLOCK1	2L	DMEL0000110731	11002500	287	195	64262497		1542.89	0		0.467	1.394	0.9305
	4912602_532	BLOCK1	2L	DMEL0000110733	11003100	358	120	64262498		2410.89	0		0.803	1.261	1.032
	4912602_532	BLOCK1	2L	DMEL0000110734	11003437	676	218	64262499		21373.8	0		1.219	0.781	1
	4912602_532	BLOCK1	2L	DMEL0000110735	11003708	582	506	64262500		8346.44	0		1.118	1.915	1.5165
	4912602_532	BLOCK1	2L	DMEL0000110736	11004000	347	849	64262501		4665.56	0		1.474	0.752	1.113
	4912602_532	BLOCK1	2L	DMEL0000110737	11004318	644	772	64262502		1801.33	0		1.893	0.255	1.074
